# Supplementary material for: N-(2-Chloro­phen­yl)-1-phenyl­formamido 3-(2-nitro­phen­yl)propano­ate
Source: Acta Crystallogr Sect E Struct Rep Online. 2012 Sep 8;68(Pt 10):o2904. doi: 10.1107/S1600536812037981 (PMC3470253; doi:10.1107/S1600536812037981)
Supplement: Supplementary file 2 [file e-68-o2904-Isup2.hkl]

# 
# h,k,l, Fc-squared, Fo-squared, sigma(Fo-squared) and status flag 
# 
data_I
_shelx_title ' P21n in P2(1)/n' 
_shelx_refln_list_code          4 
_shelx_F_calc_maximum      204.32 
_exptl_crystal_F_000       880.00 
_reflns_d_resolution_high  0.8255 
 
loop_ 
 _symmetry_equiv_pos_as_xyz 
 'x, y, z' 
 '-x+1/2, y+1/2, -z+1/2' 
 '-x, -y, -z' 
 'x-1/2, -y-1/2, z-1/2' 
 
_cell_length_a    14.6975 
_cell_length_b     8.0300 
_cell_length_c    17.4949 
_cell_angle_alpha  90.000 
_cell_angle_beta  103.059 
_cell_angle_gamma  90.000 
 
_shelx_F_squared_multiplier     1.000 
 
loop_ 
 _refln_index_h 
 _refln_index_k 
 _refln_index_l 
 _refln_F_squared_calc 
 _refln_F_squared_meas 
 _refln_F_squared_sigma 
 _refln_observed_status 
   2   0   0     4514.24     4585.59    197.82 o 
   4   0   0      890.08      775.56     26.81 o 
   6   0   0      274.91      250.92     12.24 o 
   8   0   0     1077.08      971.03     35.69 o 
  10   0   0        0.62        6.87      5.58 o 
  12   0   0        9.11       22.01      8.34 o 
  14   0   0        0.15        1.14     11.05 o 
  16   0   0        0.57        3.81     12.58 o 
   1   1   0     4391.71     4291.41    133.24 o 
   2   1   0     6082.21     5460.74    144.41 o 
   3   1   0       36.17       38.91      4.02 o 
   4   1   0      333.95      329.22     11.17 o 
   5   1   0      505.05      456.15     12.68 o 
   6   1   0      668.98      621.20     19.64 o 
   7   1   0       14.90       12.65      3.32 o 
   8   1   0      316.67      329.59     11.34 o 
   9   1   0      119.54      126.20      7.41 o 
  10   1   0       59.14       54.48      5.92 o 
  11   1   0       88.63       97.66     14.12 o 
  12   1   0      109.52      118.22     10.26 o 
  13   1   0       33.38       50.43     10.63 o 
  14   1   0       53.49       60.85     22.68 o 
  15   1   0      315.50      384.96     22.77 o 
  16   1   0       56.27       77.95     12.93 o 
  17   1   0       13.37        0.18     22.30 o 
   0   2   0       51.54       46.50      8.39 o 
   1   2   0      395.44      410.39     13.84 o 
   2   2   0     8401.96     7727.12    195.96 o 
   3   2   0     3377.78     3154.11     82.10 o 
   4   2   0      715.48      643.34     17.05 o 
   5   2   0      122.99      137.93      7.30 o 
   6   2   0      132.87      134.68      8.69 o 
   7   2   0      452.53      455.97     17.77 o 
   8   2   0        5.65       19.00      3.87 o 
   9   2   0      170.77      197.66      9.33 o 
  10   2   0      638.24      652.99     23.65 o 
  11   2   0      475.32      499.47     31.31 o 
  12   2   0     1054.78     1118.99     36.57 o 
  13   2   0        1.34       -0.01      7.46 o 
  14   2   0       79.66       65.49     11.25 o 
  15   2   0        5.42       -6.21     11.05 o 
  16   2   0       81.59       44.21     15.25 o 
   1   3   0     1092.46     1070.74     31.81 o 
   2   3   0      818.00      762.15     23.83 o 
   3   3   0      735.86      732.18     23.10 o 
   4   3   0       55.49       56.78      4.83 o 
   5   3   0     1470.16     1363.39     33.88 o 
   6   3   0       48.57       48.89      4.61 o 
   7   3   0        0.37        3.43      3.52 o 
   8   3   0        6.80       10.10      3.77 o 
   9   3   0       94.12       90.33      9.02 o 
  10   3   0        8.26        6.11      5.75 o 
  11   3   0        5.27        1.52      7.64 o 
  12   3   0      145.68      134.25     11.93 o 
  13   3   0      223.91      205.30     14.62 o 
  14   3   0        0.22        1.21      8.94 o 
  15   3   0       41.25       40.41     12.76 o 
  16   3   0        3.19       33.92     15.63 o 
   0   4   0     9127.04     9088.84    407.83 o 
   1   4   0     5338.74     5348.58    173.43 o 
   2   4   0       53.50       57.85      8.70 o 
   3   4   0      166.79      185.23     11.77 o 
   4   4   0       30.46       38.59      5.54 o 
   5   4   0      432.17      366.52     12.95 o 
   6   4   0      880.68      915.66     25.35 o 
   7   4   0       84.21       86.79      6.67 o 
   8   4   0      613.14      579.21     22.69 o 
   9   4   0      495.27      502.42     21.67 o 
  10   4   0       78.96       91.10     10.17 o 
  11   4   0        2.29        4.34      6.61 o 
  12   4   0       12.19       15.92     16.01 o 
  13   4   0       16.79       28.43     11.63 o 
  14   4   0        2.53        3.03     10.52 o 
  15   4   0        9.84        7.10     11.34 o 
   1   5   0      106.35       62.51     10.23 o 
   2   5   0        1.80       -7.62      9.15 o 
   3   5   0       79.34      104.71     10.18 o 
   4   5   0        6.35        6.88      5.49 o 
   5   5   0       33.71       36.88      8.87 o 
   6   5   0     1572.12     1497.60     44.03 o 
   7   5   0       12.73       22.31      7.24 o 
   8   5   0      118.13      119.11     13.07 o 
   9   5   0       68.33       79.87     10.19 o 
  10   5   0      277.44      245.32     21.21 o 
  11   5   0        1.65        5.92     10.34 o 
  12   5   0        1.64        5.97     10.62 o 
  13   5   0       28.08       48.24     13.74 o 
  14   5   0      195.57      240.67     32.21 o 
   0   6   0      119.28      139.12     21.73 o 
   1   6   0      114.19      123.49     22.11 o 
   2   6   0      267.25      266.04     30.49 o 
   3   6   0       85.80       80.24     11.84 o 
   4   6   0       54.87       78.10     12.75 o 
   5   6   0       85.46       70.96      9.11 o 
   6   6   0       21.60       33.67      8.83 o 
   7   6   0        2.40        2.84      6.99 o 
   8   6   0      266.77      224.36     28.20 o 
   9   6   0       40.14       43.75     13.45 o 
  10   6   0      298.95      290.97     35.45 o 
  11   6   0      246.11      297.85     55.65 o 
  12   6   0        8.51       -1.25     10.56 o 
  13   6   0        4.96       -4.47     11.25 o 
   1   7   0      233.79      274.05     33.16 o 
   2   7   0        1.62       -4.93     10.48 o 
   3   7   0        6.74      -10.22      7.79 o 
   4   7   0      255.44      263.00     20.73 o 
   5   7   0        0.45        3.90     10.44 o 
   6   7   0        0.03       -1.72     11.43 o 
   7   7   0      145.01      136.04     29.73 o 
   8   7   0        0.84       -1.34      9.58 o 
   9   7   0       24.33       39.19     17.91 o 
  10   7   0        0.13       11.66     12.36 o 
  11   7   0        0.00       -2.33     11.61 o 
  12   7   0        4.89        2.27     12.33 o 
   1   8   0      114.13      133.40     28.20 o 
   2   8   0        3.97       -7.80     13.91 o 
   3   8   0        3.92      -13.22      8.81 o 
   4   8   0       18.93       52.98     24.01 o 
   5   8   0       16.17       29.73     21.73 o 
   6   8   0       15.77       28.10     12.97 o 
   7   8   0        2.75        9.00     14.67 o 
   8   8   0       45.57       81.10     31.25 o 
   9   8   0       22.78       46.28     14.81 o 
   1   9   0        4.40       10.29     15.25 o 
   2   9   0       21.34       13.34     21.73 o 
   3   9   0        2.22      -13.34     18.30 o 
   4   9   0        1.28      -24.58     16.39 o 
   5   9   0       10.34        9.29     12.58 o 
   6   9   0        0.00       -6.08     11.83 o 
 -17   0   1        0.10      -17.72     11.82 o 
 -15   0   1        3.40        9.91     12.58 o 
 -13   0   1      713.96      765.34     46.50 o 
 -11   0   1      362.60      390.23     20.19 o 
  -9   0   1      352.24      362.40     19.06 o 
  -7   0   1      980.15     1050.85     37.32 o 
  -5   0   1     9287.21     8703.26    268.79 o 
  -3   0   1    15136.80    13947.33    426.96 o 
   3   0   1    13829.80    12742.05    390.31 o 
   5   0   1       70.03       69.03     10.29 o 
   7   0   1     2381.79     2359.54     77.31 o 
   9   0   1      357.72      362.28     17.85 o 
  11   0   1       42.62       32.28     12.01 o 
  13   0   1     2448.53     2519.38    120.82 o 
  17   0   1       66.93       47.26     17.53 o 
 -17   1   1        5.24        8.77      9.97 o 
 -16   1   1        0.01       -5.01     17.53 o 
 -15   1   1       41.63       31.37     11.05 o 
 -14   1   1       57.83       63.29     11.04 o 
 -13   1   1       98.40      100.98     19.82 o 
 -12   1   1      840.59      792.35     27.68 o 
 -11   1   1       98.16       97.87      8.91 o 
 -10   1   1      408.01      426.47     14.51 o 
  -9   1   1      246.81      237.59      9.90 o 
  -8   1   1        3.08       -2.22      2.89 o 
  -7   1   1      185.09      196.07      8.06 o 
  -6   1   1     2026.56     2003.49     46.48 o 
  -5   1   1      196.94      210.76      7.42 o 
  -4   1   1     1927.62     2041.10     48.58 o 
  -3   1   1     3117.11     2890.09     74.35 o 
  -2   1   1      104.85      101.71      4.99 o 
  -1   1   1     5152.41     4590.67    115.57 o 
   0   1   1     1467.91     1456.63    101.96 o 
   1   1   1     3009.12     2937.35     92.84 o 
   2   1   1      626.61      588.19     23.02 o 
   3   1   1      326.83      309.51     12.44 o 
   4   1   1      722.98      711.58     17.88 o 
   5   1   1      932.39      974.33     23.88 o 
   6   1   1      481.60      464.47     19.14 o 
   7   1   1      134.56      141.25      6.95 o 
   8   1   1     1092.46     1081.09     27.82 o 
   9   1   1      896.44      926.21     25.00 o 
  10   1   1     1453.77     1468.17     37.25 o 
  11   1   1      203.86      215.34     10.58 o 
  12   1   1       71.02       66.05      8.48 o 
  13   1   1      253.24      218.35     20.20 o 
  14   1   1       79.32      104.24     12.51 o 
  15   1   1        3.14       -4.08      8.07 o 
  16   1   1        4.34        1.14     11.82 o 
  17   1   1       88.04       75.09     19.44 o 
 -17   2   1        2.15       14.48     14.86 o 
 -16   2   1       20.49       20.52     10.20 o 
 -15   2   1       14.82       28.28     13.72 o 
 -14   2   1        8.64        0.33      6.92 o 
 -13   2   1      911.52      928.51     32.58 o 
 -12   2   1      398.27      419.38     28.99 o 
 -11   2   1      178.22      193.08     12.61 o 
 -10   2   1      382.37      402.60     17.40 o 
  -9   2   1      477.48      496.59     15.77 o 
  -8   2   1       38.06       54.65      5.16 o 
  -7   2   1       60.71       78.21      5.25 o 
  -6   2   1     3038.58     3198.45     72.75 o 
  -5   2   1      373.61      344.80     10.71 o 
  -4   2   1     4518.23     4140.36     92.38 o 
  -3   2   1       12.46       15.85      2.60 o 
  -2   2   1      214.31      212.17      9.13 o 
  -1   2   1     1169.69     1051.53     29.85 o 
   0   2   1      403.65      389.81     13.50 o 
   1   2   1    34670.73    29314.57    733.98 o 
   2   2   1      270.36      269.44     10.05 o 
   3   2   1      798.19      772.94     22.71 o 
   4   2   1        7.60        4.52      2.71 o 
   5   2   1     1394.32     1345.57     32.66 o 
   6   2   1       45.00       50.98      6.58 o 
   7   2   1      513.02      498.16     15.08 o 
   8   2   1      445.47      452.79     14.48 o 
   9   2   1       82.66       94.97      6.99 o 
  10   2   1       12.78       23.46      5.13 o 
  11   2   1       36.75       17.06      8.68 o 
  12   2   1      144.23      151.96     16.92 o 
  13   2   1        3.24       -3.04      6.52 o 
  14   2   1        3.14       -3.50      6.60 o 
  15   2   1      160.77      161.99     22.11 o 
  16   2   1       17.99       31.25     15.63 o 
 -16   3   1        1.34      -16.58     11.05 o 
 -15   3   1        2.89        4.87      8.73 o 
 -14   3   1       47.36       80.30     11.12 o 
 -13   3   1      108.43      112.99     12.90 o 
 -12   3   1        0.18       -9.29      6.35 o 
 -11   3   1       37.38       41.90      8.11 o 
 -10   3   1       95.59      127.03     20.78 o 
  -9   3   1      129.12      131.83     10.35 o 
  -8   3   1      563.31      571.22     21.55 o 
  -7   3   1     1204.93     1261.94     32.26 o 
  -6   3   1      114.04      100.05      6.00 o 
  -5   3   1      915.50      856.57     22.76 o 
  -4   3   1     1246.76     1230.41     30.71 o 
  -3   3   1      287.69      269.95     11.46 o 
  -2   3   1      590.14      564.44     19.14 o 
  -1   3   1     3007.54     3002.14     80.16 o 
   0   3   1     3303.63     3126.55    102.82 o 
   1   3   1       63.32       43.83     10.29 o 
   2   3   1     9442.90     9049.57    230.42 o 
   3   3   1      400.87      442.97     15.60 o 
   4   3   1       30.51       50.57      5.26 o 
   5   3   1     2561.54     2633.71     61.37 o 
   6   3   1       60.67       56.90      5.05 o 
   7   3   1       65.40       68.32      5.63 o 
   8   3   1        1.14       -2.09      3.40 o 
   9   3   1       91.34       97.19      9.16 o 
  10   3   1      116.51      129.06     12.36 o 
  11   3   1       39.08       23.83      7.44 o 
  12   3   1       49.50       28.48      7.86 o 
  13   3   1      106.23      119.89     22.49 o 
  14   3   1      122.84      174.49     30.11 o 
  15   3   1       29.85       59.22     13.91 o 
  16   3   1        0.13       17.15     14.48 o 
 -15   4   1       34.36       24.63     12.08 o 
 -14   4   1       10.68       15.14     10.79 o 
 -13   4   1        2.32        6.96      7.24 o 
 -12   4   1        8.54       15.11      7.99 o 
 -11   4   1        2.38        0.95      6.50 o 
 -10   4   1      144.24      153.62     12.67 o 
  -9   4   1      840.37      901.44     34.13 o 
  -8   4   1      158.24      148.79     11.58 o 
  -7   4   1       82.52       78.32      8.44 o 
  -6   4   1       27.12       26.27      4.52 o 
  -5   4   1      491.61      459.42     18.92 o 
  -4   4   1      368.96      366.36     15.29 o 
  -3   4   1      211.30      201.02     24.85 o 
  -2   4   1       31.03       25.32      5.81 o 
  -1   4   1       15.75       12.69      5.09 o 
   0   4   1     1929.70     1844.90     65.63 o 
   1   4   1      401.12      422.69     31.64 o 
   2   4   1        1.37       12.50      4.51 o 
   3   4   1     3280.51     3365.82     90.37 o 
   4   4   1      367.62      367.70     14.88 o 
   5   4   1      608.32      610.04     21.35 o 
   6   4   1      580.47      597.75     18.47 o 
   7   4   1        0.10       -4.92      4.07 o 
   8   4   1      281.88      280.09     14.94 o 
   9   4   1       32.78       57.10     10.80 o 
  10   4   1        2.43        2.22      6.30 o 
  11   4   1       39.69       17.66     10.71 o 
  12   4   1      266.00      271.89     34.11 o 
  13   4   1      225.98      217.57     20.46 o 
  14   4   1        8.98       13.37     11.21 o 
  15   4   1       15.08        6.15     11.61 o 
 -15   5   1        6.78        4.03     11.92 o 
 -14   5   1        1.50       -6.21     10.98 o 
 -13   5   1       60.76       87.38     15.93 o 
 -12   5   1       69.38       76.54     20.58 o 
 -11   5   1       54.65       68.12     10.78 o 
 -10   5   1       11.11        7.01      7.25 o 
  -9   5   1        5.41        0.27      6.60 o 
  -8   5   1        1.88        3.65      6.56 o 
  -7   5   1       21.87       18.10      6.91 o 
  -6   5   1        0.75       -2.97      5.41 o 
  -5   5   1       83.60       88.59      7.41 o 
  -4   5   1        0.03       -1.86      4.53 o 
  -3   5   1      210.11      214.90     16.99 o 
  -2   5   1      626.79      597.75     23.09 o 
  -1   5   1      402.67      429.03     23.28 o 
   0   5   1        1.51       -1.46      6.29 o 
   1   5   1      743.86      697.50     45.74 o 
   2   5   1      289.17      277.55     17.12 o 
   3   5   1       80.07       66.13     10.74 o 
   4   5   1      271.23      283.36     13.99 o 
   5   5   1        1.18        3.08      4.83 o 
   6   5   1        2.49       14.90      5.12 o 
   7   5   1        2.22       12.21      6.46 o 
   8   5   1      269.32      239.11     15.42 o 
   9   5   1     1652.76     1591.39     79.66 o 
  10   5   1        3.14        7.73      9.98 o 
  11   5   1       12.77       20.54     11.45 o 
  12   5   1        6.41        0.23     10.14 o 
  13   5   1        1.54        5.55     11.17 o 
  14   5   1        1.45       -7.63     10.72 o 
 -13   6   1       16.55       11.25     12.75 o 
 -12   6   1       13.68       15.61     12.96 o 
 -11   6   1      116.45      156.72     34.68 o 
 -10   6   1       93.86      168.41     38.50 o 
  -9   6   1      236.28      255.04     34.69 o 
  -8   6   1       46.06       57.42     10.18 o 
  -7   6   1      342.73      341.84     18.89 o 
  -6   6   1       40.71       38.39      9.02 o 
  -5   6   1       27.80       27.14      9.09 o 
  -4   6   1      444.95      445.38     19.93 o 
  -3   6   1       93.58      103.07     13.17 o 
  -2   6   1        9.73       -7.62     12.20 o 
  -1   6   1        0.18       -0.76      8.35 o 
   0   6   1      766.18      792.15     37.19 o 
   1   6   1       83.19       65.18     17.91 o 
   2   6   1      530.15      473.28     25.83 o 
   3   6   1      979.39      961.53     41.29 o 
   4   6   1      529.80      522.79     22.04 o 
   5   6   1      184.77      196.55     13.33 o 
   6   6   1      140.52      125.34     15.93 o 
   7   6   1        4.04       20.80     10.81 o 
   8   6   1       56.24       96.35     17.15 o 
   9   6   1       43.87       20.01     16.96 o 
  10   6   1       41.78       43.48     18.87 o 
  11   6   1       16.21       26.48     12.82 o 
  12   6   1        8.98       11.55     12.77 o 
  13   6   1        8.55        9.58     12.53 o 
 -12   7   1        2.13       -1.52     11.35 o 
 -11   7   1        1.40       -5.44     10.72 o 
 -10   7   1        0.01        5.20     11.06 o 
  -9   7   1        7.72       21.91     19.63 o 
  -8   7   1        0.32        7.26     10.14 o 
  -7   7   1       24.13       18.71      8.64 o 
  -6   7   1        0.88      -10.71      7.14 o 
  -5   7   1        8.64       18.98      8.45 o 
  -4   7   1       42.17       37.35     19.82 o 
  -3   7   1      122.64      163.05     17.30 o 
  -2   7   1       59.76       51.84     19.82 o 
  -1   7   1       63.44       96.99     26.30 o 
   0   7   1        0.54      -17.91     12.58 o 
   1   7   1      596.25      649.14     40.21 o 
   2   7   1       10.83      -11.18      8.59 o 
   3   7   1      123.47       85.03     14.28 o 
   4   7   1      341.30      321.60     22.35 o 
   5   7   1      166.47      178.38     30.87 o 
   6   7   1        9.74        9.61     10.04 o 
   7   7   1        0.33       -2.98     10.50 o 
   8   7   1        5.21        5.87     10.78 o 
   9   7   1        6.44       -8.17     10.50 o 
  10   7   1       33.46        9.70     12.36 o 
  11   7   1       62.90       33.92     14.93 o 
 -10   8   1       27.22       46.93     15.99 o 
  -9   8   1       44.42       55.39     15.44 o 
  -8   8   1       29.41       43.43     13.89 o 
  -7   8   1        3.47       -8.06      9.86 o 
  -6   8   1       23.80       24.69     12.33 o 
  -5   8   1      161.38      139.04     18.58 o 
  -4   8   1       24.29       29.73     22.49 o 
  -3   8   1       26.27        7.24     18.68 o 
  -2   8   1       12.32       -1.78      9.66 o 
   0   8   1       77.97       72.04     22.49 o 
   1   8   1       71.62       71.95     28.01 o 
   2   8   1       20.19       26.74     12.05 o 
   3   8   1       19.60       33.72     12.27 o 
   4   8   1        0.02      -17.15     16.01 o 
   5   8   1       13.18       16.77     20.58 o 
   6   8   1       25.70       50.26     14.87 o 
   7   8   1       57.29       57.11     15.63 o 
   8   8   1       13.55       11.12     12.25 o 
   9   8   1        9.88        6.79     12.27 o 
  -6   9   1       41.50       31.80     13.88 o 
  -5   9   1       19.60       21.85     13.44 o 
  -4   9   1        5.14       16.01     24.39 o 
  -3   9   1        0.06      -20.58     19.06 o 
   0   9   1       20.62        7.62     15.63 o 
   1   9   1       69.76       87.44     17.20 o 
   2   9   1        4.31        6.19     12.41 o 
   3   9   1        0.18       23.63     22.49 o 
   4   9   1        9.30       15.25     21.73 o 
   5   9   1        4.33        0.00     22.11 o 
   6   9   1       15.45       16.53     13.73 o 
 -16   0   2        9.39       14.86     13.34 o 
 -14   0   2      600.75      668.15     43.83 o 
 -12   0   2      647.97      608.69     38.88 o 
 -10   0   2      103.28      100.18      9.96 o 
  -8   0   2      108.42       97.79      8.89 o 
  -6   0   2     1377.40     1311.60     44.60 o 
  -4   0   2    11895.36    11242.67    345.33 o 
  -2   0   2     3788.83     3871.70    168.09 o 
   0   0   2      124.02      139.88      8.00 o 
   2   0   2      852.68      769.92     54.50 o 
   4   0   2       77.42       70.57      7.62 o 
   6   0   2     5299.69     5068.83    158.96 o 
   8   0   2       32.97       35.99      6.23 o 
  10   0   2        6.16        2.00      5.40 o 
  12   0   2      283.16      336.91     22.49 o 
  14   0   2      148.85      131.11     19.06 o 
  16   0   2      135.16      134.93     20.58 o 
 -17   1   2        0.66       -9.24     11.82 o 
 -16   1   2      142.75      129.80     15.09 o 
 -15   1   2       25.10       33.27     10.37 o 
 -14   1   2      204.35      219.05     17.64 o 
 -13   1   2       23.17       13.67      8.22 o 
 -12   1   2       88.45       86.41     13.81 o 
 -11   1   2        0.05        3.31      5.14 o 
 -10   1   2       25.20       15.96      5.35 o 
  -9   1   2      131.76      122.26     12.54 o 
  -8   1   2     1356.61     1435.90     35.41 o 
  -7   1   2     1503.73     1460.70     35.33 o 
  -6   1   2     2942.85     3080.91     69.82 o 
  -5   1   2      590.98      571.50     18.23 o 
  -4   1   2       74.23       77.82      5.33 o 
  -3   1   2     3396.96     3203.76     98.32 o 
  -2   1   2      370.97      373.83     11.90 o 
  -1   1   2      310.14      301.95     11.50 o 
   0   1   2     1993.77     2022.15     56.10 o 
   1   1   2        0.29        3.26      2.38 o 
   2   1   2       23.36       24.25      7.05 o 
   3   1   2     4366.41     4185.45    106.75 o 
   4   1   2      185.31      188.53      6.73 o 
   5   1   2      800.90      815.47     20.58 o 
   6   1   2      480.67      480.92     13.99 o 
   7   1   2      969.74      988.66     25.30 o 
   8   1   2      135.23      136.77      7.20 o 
   9   1   2      318.38      332.20     12.05 o 
  10   1   2      224.88      229.52     21.84 o 
  11   1   2      630.28      669.11     20.62 o 
  12   1   2     2004.02     1945.95     56.37 o 
  13   1   2      171.05      140.47     12.54 o 
  14   1   2       92.52       98.00     10.58 o 
  15   1   2        1.22        7.24     11.43 o 
  16   1   2        3.42       -6.10     11.82 o 
 -17   2   2        7.81        7.56     10.37 o 
 -16   2   2        5.99        9.36      9.96 o 
 -15   2   2      120.24      100.37     13.71 o 
 -14   2   2      142.74      117.96     13.86 o 
 -13   2   2        0.11        7.01      8.41 o 
 -12   2   2       24.11       17.50      9.42 o 
 -11   2   2      307.95      324.62     26.11 o 
 -10   2   2      301.78      316.60     15.32 o 
  -9   2   2      266.66      307.19     14.19 o 
  -8   2   2      970.10      997.73     26.23 o 
  -7   2   2      183.48      198.35      8.05 o 
  -6   2   2     3948.84     4029.10     90.66 o 
  -5   2   2      540.57      535.99     14.84 o 
  -4   2   2     7348.19     6898.57    151.61 o 
  -3   2   2       90.55      107.61      6.55 o 
  -2   2   2     4170.63     3812.20     85.01 o 
  -1   2   2     1267.67     1216.87     34.25 o 
   0   2   2     2877.44     2724.74     71.66 o 
   1   2   2     2267.61     2260.79     73.96 o 
   2   2   2     5351.61     5334.12    136.45 o 
   3   2   2      761.92      808.79     28.21 o 
   4   2   2      404.06      361.07     12.73 o 
   5   2   2     3227.74     3148.71     71.65 o 
   6   2   2     2899.97     2926.69     67.26 o 
   7   2   2      231.13      302.37     10.83 o 
   8   2   2      118.62      125.72      7.23 o 
   9   2   2      603.32      632.38     28.84 o 
  10   2   2       13.58       17.41      4.86 o 
  11   2   2      194.37      201.68     20.76 o 
  12   2   2        2.70       -0.22      6.15 o 
  13   2   2        0.13        2.80      8.81 o 
  14   2   2        3.37      -12.35      8.23 o 
  15   2   2       62.15       80.44     18.68 o 
  16   2   2       15.87       23.25     14.48 o 
 -16   3   2       14.69       29.09     11.28 o 
 -15   3   2        8.42       17.70     22.87 o 
 -14   3   2       54.34       52.83     10.15 o 
 -13   3   2       16.36        9.27      7.60 o 
 -12   3   2      189.49      202.58     14.59 o 
 -11   3   2       22.82       13.43      6.80 o 
 -10   3   2       93.65       98.43     10.06 o 
  -9   3   2      110.97       92.44     10.82 o 
  -8   3   2       70.75       71.35      7.95 o 
  -7   3   2     1162.23     1214.34     31.16 o 
  -6   3   2       23.08       22.73      5.01 o 
  -5   3   2      404.92      408.35     12.72 o 
  -4   3   2     4371.09     4306.35     97.00 o 
  -3   3   2      190.09      175.37     17.33 o 
  -2   3   2       14.65       22.68      5.70 o 
  -1   3   2      529.30      525.17     18.47 o 
   0   3   2      202.30      192.86     17.91 o 
   1   3   2      424.25      392.25     18.23 o 
   2   3   2      242.07      230.39     10.27 o 
   3   3   2     1775.78     1799.18     49.71 o 
   4   3   2     2296.14     2283.21     62.01 o 
   5   3   2      138.13      148.20     12.71 o 
   6   3   2       81.62       80.80      5.91 o 
   7   3   2      142.52      179.04     13.53 o 
   8   3   2      266.69      294.92     12.82 o 
   9   3   2      762.42      785.48     30.68 o 
  10   3   2      686.14      685.89     36.34 o 
  11   3   2        0.12      -14.79     14.86 o 
  12   3   2      189.59      192.88     17.94 o 
  13   3   2      307.24      282.81     60.60 o 
  14   3   2       18.84       22.97     10.72 o 
  15   3   2       18.93       56.39     13.28 o 
  16   3   2       18.11       28.20     14.86 o 
 -16   4   2        7.78        5.34     14.48 o 
 -15   4   2       31.86       41.50     13.67 o 
 -14   4   2       22.34       33.84      9.78 o 
 -13   4   2      135.71      143.35     17.78 o 
 -12   4   2      105.48      128.21     12.93 o 
 -11   4   2      221.18      240.36     18.65 o 
 -10   4   2      107.57      101.16     11.04 o 
  -9   4   2       38.13       26.01     12.20 o 
  -8   4   2      337.76      317.85     16.38 o 
  -7   4   2       27.95       18.13      6.08 o 
  -6   4   2      585.37      495.68     15.79 o 
  -5   4   2      134.07      110.25      6.93 o 
  -4   4   2        5.74        8.64      3.50 o 
  -3   4   2     3599.87     3530.50     95.24 o 
  -2   4   2        1.43        9.08      4.95 o 
  -1   4   2     2345.18     2413.11     67.47 o 
   0   4   2        1.02       11.82      9.91 o 
   1   4   2      221.57      232.40     14.71 o 
   2   4   2      430.50      497.19     23.22 o 
   3   4   2     1495.47     1474.63     42.99 o 
   4   4   2     1135.84     1107.24     33.83 o 
   5   4   2       26.36       30.96      5.16 o 
   6   4   2      574.99      582.34     18.19 o 
   7   4   2      117.27      102.57      7.51 o 
   8   4   2      255.67      243.95     21.95 o 
   9   4   2       74.78       82.70     12.86 o 
  10   4   2        1.26       -5.64      8.15 o 
  11   4   2       55.63       81.37     13.55 o 
  12   4   2       77.70      136.78     18.68 o 
  13   4   2        4.30        2.00     10.15 o 
  14   4   2        0.32      -13.88      9.38 o 
  15   4   2        9.75        8.72     12.32 o 
 -15   5   2        6.26       21.17     13.40 o 
 -14   5   2       16.25       10.08     11.72 o 
 -13   5   2       12.41        6.61     11.34 o 
 -12   5   2      119.70      113.08     12.84 o 
 -11   5   2       34.75       28.76      9.15 o 
 -10   5   2       26.56       30.54      8.89 o 
  -9   5   2       85.35       87.98     11.01 o 
  -8   5   2      348.86      343.07     18.09 o 
  -7   5   2       76.62       75.00      9.64 o 
  -6   5   2      343.41      347.58     17.29 o 
  -5   5   2      502.31      481.49     16.63 o 
  -4   5   2      118.80      119.63      8.36 o 
  -3   5   2      195.74      179.63     28.97 o 
  -2   5   2       70.61       56.87      9.27 o 
  -1   5   2      352.63      357.52     20.88 o 
   0   5   2      648.04      647.95     43.07 o 
   1   5   2        2.82       -1.14      6.40 o 
   2   5   2      540.15      524.35     25.56 o 
   3   5   2       73.83       67.67     10.14 o 
   4   5   2      393.76      401.74     19.59 o 
   5   5   2       37.45       40.01      6.87 o 
   6   5   2       69.14       77.12      7.32 o 
   7   5   2       20.47       23.48      6.73 o 
   8   5   2       43.86       36.01     12.20 o 
   9   5   2       50.98       82.88     14.67 o 
  10   5   2      103.14      105.50     15.71 o 
  11   5   2        2.02       23.73     18.30 o 
  12   5   2       27.26       34.91     13.00 o 
  13   5   2        9.62       21.89     12.55 o 
  14   5   2       14.76       22.55     13.56 o 
 -13   6   2        8.01        9.07     23.06 o 
 -12   6   2       21.61       17.09     11.83 o 
 -11   6   2       30.37       11.99     11.06 o 
 -10   6   2      285.48      265.10     21.97 o 
  -9   6   2       24.13       35.73      9.15 o 
  -8   6   2      638.73      633.99     26.87 o 
  -7   6   2       97.11      109.61     22.15 o 
  -6   6   2      342.64      307.35     31.86 o 
  -5   6   2      764.29      674.50     26.91 o 
  -4   6   2      236.62      254.44     22.51 o 
  -3   6   2      507.44      506.00     28.36 o 
  -2   6   2        1.71       -3.53      8.14 o 
  -1   6   2      268.73      310.03     21.96 o 
   0   6   2       31.51       32.40     14.86 o 
   1   6   2        0.01       -7.76      7.53 o 
   2   6   2       47.85       50.83     10.86 o 
   3   6   2        2.33       15.36      8.66 o 
   4   6   2      638.45      599.11     58.70 o 
   5   6   2      282.63      292.60     20.23 o 
   6   6   2     1073.26      965.94     41.66 o 
   7   6   2      323.96      342.24     24.34 o 
   8   6   2      391.05      390.74     40.59 o 
   9   6   2       20.73       13.27     11.54 o 
  10   6   2       10.17        1.23     13.53 o 
  11   6   2       19.00       23.42     13.10 o 
  12   6   2        0.70        0.90     11.53 o 
  13   6   2        0.14       -1.72     11.34 o 
 -12   7   2        7.38        8.60     12.34 o 
 -11   7   2        0.35        2.18     11.89 o 
 -10   7   2       18.90       11.45     11.98 o 
  -9   7   2       20.37        1.58     10.29 o 
  -8   7   2       85.97       74.05     11.91 o 
  -7   7   2       10.15        7.69      8.97 o 
  -6   7   2        2.19       -1.79      7.66 o 
  -5   7   2      197.58      194.50     15.64 o 
  -4   7   2      281.71      246.85     22.23 o 
  -3   7   2      137.10      147.12     27.06 o 
  -2   7   2       27.80        1.73      9.98 o 
  -1   7   2       70.31      166.18     26.30 o 
   0   7   2       79.91       82.83     16.39 o 
   1   7   2        0.54        6.23      9.60 o 
   2   7   2       37.16       48.06     12.63 o 
   3   7   2      156.87      157.81     17.40 o 
   4   7   2       85.80       81.62     13.25 o 
   5   7   2        1.68        4.57      9.12 o 
   6   7   2       24.24       15.63     18.68 o 
   7   7   2        0.06        2.12     10.17 o 
   8   7   2       79.24       89.50     21.53 o 
   9   7   2       23.13       32.93     13.32 o 
  10   7   2      164.56      149.10     20.05 o 
  11   7   2       30.07       33.71     14.87 o 
 -10   8   2        1.72       11.14     27.25 o 
  -9   8   2        7.00        9.07     12.27 o 
  -8   8   2        9.99       27.52     13.32 o 
  -7   8   2        0.33      -14.37      9.58 o 
  -6   8   2        3.06       10.27      9.32 o 
  -5   8   2      294.91      280.98     23.89 o 
  -4   8   2        3.79        1.50     10.34 o 
  -3   8   2       29.06       20.96     19.82 o 
  -1   8   2       19.75        6.10     16.77 o 
   0   8   2        2.07        0.08      9.89 o 
   1   8   2      211.06      175.97     19.59 o 
   2   8   2       95.13       72.36     20.96 o 
   3   8   2       19.34       18.93     11.63 o 
   4   8   2       32.32       50.91     13.33 o 
   5   8   2       66.73       58.70     25.16 o 
   6   8   2       33.85       27.44     21.34 o 
   7   8   2       23.27       12.29     12.17 o 
   8   8   2       61.02       59.63     16.11 o 
   9   8   2        0.88        5.94     12.76 o 
  -6   9   2       19.95       28.11     14.87 o 
  -5   9   2        9.41        7.45     12.97 o 
  -4   9   2       14.85        4.13     12.25 o 
  -1   9   2        5.40       -0.76     14.48 o 
   0   9   2       30.52       17.47     23.63 o 
   1   9   2        0.12        4.26     14.67 o 
   2   9   2       37.84       35.41     14.83 o 
   3   9   2       30.02       38.50     25.54 o 
   4   9   2       20.88       41.93     26.30 o 
   5   9   2        2.11        6.10     20.58 o 
 -17   0   3       76.78       70.51     18.68 o 
 -13   0   3      123.85      147.50     20.58 o 
 -11   0   3       96.93       79.28     14.10 o 
  -9   0   3      200.32      184.20     12.12 o 
  -7   0   3       18.37       20.98      5.39 o 
  -5   0   3      659.02      658.37     24.11 o 
  -3   0   3    25619.18    23606.85    720.56 o 
  -1   0   3    24300.83    22531.71    814.89 o 
   1   0   3    20861.35    18182.26    794.69 o 
   3   0   3    15361.54    14325.03    750.48 o 
   5   0   3        1.52        9.53      3.57 o 
   7   0   3      475.28      459.11     19.82 o 
   9   0   3      168.18      188.97     12.39 o 
  11   0   3     2203.45     2267.91     78.17 o 
  13   0   3       19.89       21.30      9.15 o 
  15   0   3        0.42       10.29     11.05 o 
 -17   1   3        0.22        1.71      9.30 o 
 -16   1   3       28.28       20.62     11.05 o 
 -15   1   3       71.13       79.34     12.53 o 
 -14   1   3      142.78      149.07     14.96 o 
 -13   1   3       72.46       63.83     11.62 o 
 -12   1   3        7.65       14.08      6.60 o 
 -11   1   3       55.15       66.85      8.03 o 
 -10   1   3      303.02      286.63     13.66 o 
  -9   1   3      298.56      332.67     12.25 o 
  -8   1   3        2.53        1.11      3.10 o 
  -7   1   3       11.49        8.21      3.06 o 
  -6   1   3     5331.90     5483.82    140.66 o 
  -5   1   3     3967.77     4002.90    103.26 o 
  -4   1   3    14002.70    13603.46    340.00 o 
  -3   1   3       40.55       41.72      4.02 o 
  -2   1   3     2124.13     2159.58     76.45 o 
  -1   1   3    24494.08    22844.54    493.07 o 
   0   1   3      882.86      866.30     60.45 o 
   1   1   3     1311.34     1363.02     88.62 o 
   2   1   3     1689.88     1584.40     52.41 o 
   3   1   3      327.90      326.34     10.72 o 
   4   1   3     3225.68     3294.80     73.57 o 
   5   1   3     3432.56     3497.75     78.52 o 
   6   1   3      812.59      789.67     20.65 o 
   7   1   3       29.32       40.74      4.23 o 
   8   1   3       10.06        5.42      3.34 o 
   9   1   3        0.45        4.92      3.46 o 
  10   1   3      473.17      504.37     16.54 o 
  11   1   3      185.50      217.88     10.81 o 
  12   1   3       83.66       76.81      8.02 o 
  13   1   3        0.83        4.89      7.75 o 
  14   1   3       15.08        0.77     10.10 o 
  15   1   3        2.67        9.91     12.58 o 
  16   1   3       56.27       58.70     15.63 o 
 -17   2   3        0.71       -4.33     11.24 o 
 -16   2   3      146.12      158.38     24.58 o 
 -15   2   3       39.56       47.47     13.34 o 
 -14   2   3       17.71       28.56     10.04 o 
 -13   2   3      353.21      397.28     26.26 o 
 -12   2   3       14.52       10.98      6.92 o 
 -11   2   3        3.76        9.61      6.06 o 
 -10   2   3      226.91      273.25     14.42 o 
  -9   2   3     2121.97     2111.37     59.72 o 
  -8   2   3      362.52      376.33     15.72 o 
  -7   2   3      139.63      125.14      8.77 o 
  -6   2   3        2.85       -1.61      5.14 o 
  -5   2   3     2980.73     2986.42     79.32 o 
  -4   2   3      160.37      157.73      8.49 o 
  -3   2   3        0.38       -2.36      1.97 o 
  -2   2   3      629.37      598.92     16.06 o 
  -1   2   3     3472.92     3291.04     73.77 o 
   0   2   3     4869.01     4627.49    119.56 o 
   1   2   3     7548.07     7165.85    225.17 o 
   2   2   3     1157.00     1178.78     32.64 o 
   3   2   3        0.23       -1.31      2.17 o 
   4   2   3     1165.19     1148.92     32.56 o 
   5   2   3     1877.64     1961.99     46.18 o 
   6   2   3      874.43      910.21     23.90 o 
   7   2   3     1441.88     1492.40     36.79 o 
   8   2   3       46.72       43.49      6.93 o 
   9   2   3       53.57       54.32      5.75 o 
  10   2   3        0.84       -2.99      5.01 o 
  11   2   3       21.88       30.04      7.21 o 
  12   2   3       17.10       31.38      9.73 o 
  13   2   3        9.47        4.57      8.46 o 
  14   2   3       71.11       80.65     14.67 o 
  15   2   3       74.69       69.77     18.49 o 
  16   2   3       27.19       37.73     16.39 o 
 -16   3   3        3.95        9.20     10.86 o 
 -15   3   3        0.00        0.11      8.61 o 
 -14   3   3        2.32        0.16      7.17 o 
 -13   3   3      123.15      123.47     12.50 o 
 -12   3   3        3.61        0.43      6.80 o 
 -11   3   3       13.64       17.54     13.57 o 
 -10   3   3      238.76      200.63     24.02 o 
  -9   3   3       26.47       31.49      6.96 o 
  -8   3   3      262.80      281.95     14.04 o 
  -7   3   3      374.42      390.55     16.64 o 
  -6   3   3      262.90      221.51     16.23 o 
  -5   3   3       73.26       73.57      4.79 o 
  -4   3   3      140.29      141.86     10.04 o 
  -3   3   3       34.32       36.02      4.35 o 
  -2   3   3     3024.26     2884.06     66.45 o 
  -1   3   3      205.05      221.49     13.17 o 
   0   3   3     1789.21     1703.31     48.04 o 
   1   3   3      282.61      276.44     19.44 o 
   2   3   3      524.79      493.43     16.79 o 
   3   3   3     1368.77     1414.68     40.05 o 
   4   3   3       36.92       48.36      5.20 o 
   5   3   3       83.43       78.74      8.03 o 
   6   3   3      526.85      574.90     17.29 o 
   7   3   3      161.26      163.46     10.93 o 
   8   3   3      937.40      959.34     26.37 o 
   9   3   3       10.45        7.98      5.61 o 
  10   3   3       31.62       29.27      9.80 o 
  11   3   3       24.26       35.60     10.62 o 
  12   3   3       27.25       47.51     11.41 o 
  13   3   3       77.47      104.48     14.93 o 
  14   3   3       60.12       39.22     12.33 o 
  15   3   3        8.29       21.27     11.71 o 
 -16   4   3        0.04      -13.72     12.96 o 
 -15   4   3       62.08       65.59     11.81 o 
 -14   4   3      165.99      155.64     14.72 o 
 -13   4   3       11.89       10.13      7.99 o 
 -12   4   3        5.61        2.76      7.29 o 
 -11   4   3        2.93       -1.38      8.39 o 
 -10   4   3       18.47       16.06      8.07 o 
  -9   4   3       62.64       71.42      9.15 o 
  -8   4   3      364.44      362.47     17.36 o 
  -7   4   3      289.99      276.31     31.72 o 
  -6   4   3       69.17       65.49      9.54 o 
  -5   4   3      718.50      638.66     18.93 o 
  -4   4   3      248.04      227.12     17.17 o 
  -3   4   3      682.86      669.16     21.24 o 
  -2   4   3     1095.72     1155.18     36.12 o 
  -1   4   3      188.25      164.36     13.07 o 
   0   4   3       41.72       54.18      8.34 o 
   1   4   3       55.12       73.76      9.91 o 
   2   4   3      416.26      419.62     20.94 o 
   3   4   3     1568.46     1551.84     44.85 o 
   4   4   3       14.52       13.75      4.61 o 
   5   4   3      106.50      125.02     11.68 o 
   6   4   3       83.27       96.03      6.92 o 
   7   4   3      335.23      367.68     16.44 o 
   8   4   3      241.68      276.74     15.64 o 
   9   4   3      806.56      897.79     55.27 o 
  10   4   3       34.29       38.46     17.53 o 
  11   4   3      162.96      165.86     18.28 o 
  12   4   3      370.17      455.70     63.84 o 
  13   4   3        4.43        0.10      9.58 o 
  14   4   3       80.93       61.19     14.31 o 
  15   4   3        3.72       10.88     12.05 o 
 -15   5   3       36.59       50.73     15.30 o 
 -14   5   3       41.72       48.87     12.02 o 
 -13   5   3      153.07      142.70     14.43 o 
 -12   5   3      177.80      194.45     15.98 o 
 -11   5   3      135.36      110.68     12.58 o 
 -10   5   3       36.30       46.23      9.59 o 
  -9   5   3      501.64      490.01     22.36 o 
  -8   5   3      294.69      300.65     17.14 o 
  -7   5   3       63.29       64.78     11.68 o 
  -6   5   3      794.34      755.40     27.93 o 
  -5   5   3      542.31      510.94     17.31 o 
  -4   5   3     1531.58     1498.31     46.03 o 
  -3   5   3      735.56      699.04     25.96 o 
  -2   5   3      201.28      172.53     16.47 o 
  -1   5   3       60.23       75.47     14.86 o 
   0   5   3       15.29        7.67      7.11 o 
   1   5   3        0.14       -5.91      5.75 o 
   2   5   3        0.14       -1.95      5.99 o 
   3   5   3       62.59       72.98     10.72 o 
   4   5   3      715.42      713.74     28.89 o 
   5   5   3        1.56       -8.00      6.12 o 
   6   5   3       21.81       16.75      7.60 o 
   7   5   3      687.77      684.11     25.96 o 
   8   5   3       99.05       93.66     14.76 o 
   9   5   3        1.79       -4.89      9.06 o 
  10   5   3      120.40      127.21     17.19 o 
  11   5   3       30.19       56.79     18.30 o 
  12   5   3        2.94      -11.56     16.01 o 
  13   5   3        0.02        2.31     12.20 o 
  14   5   3        4.62       13.48     12.53 o 
 -13   6   3        8.57       -1.78     11.43 o 
 -12   6   3       62.17       73.11     13.67 o 
 -11   6   3        5.22       12.69      8.94 o 
 -10   6   3       92.98      108.96     12.84 o 
  -9   6   3      245.24      230.79     20.62 o 
  -8   6   3      303.42      290.20     29.50 o 
  -7   6   3      393.26      357.00     28.72 o 
  -6   6   3        1.51       -3.13      6.60 o 
  -5   6   3     1164.03     1172.67     39.72 o 
  -4   6   3      828.66      817.30     30.39 o 
  -3   6   3      235.34      256.39     16.47 o 
  -2   6   3       15.08       -7.24     11.43 o 
  -1   6   3        1.69        3.81     11.82 o 
   0   6   3      328.06      341.28     21.79 o 
   1   6   3       92.60       87.30     13.51 o 
   2   6   3      756.82      744.20     34.95 o 
   3   6   3      211.12      206.43     38.50 o 
   4   6   3      118.25      116.95     14.10 o 
   5   6   3      795.59      809.42     36.90 o 
   6   6   3        6.78       13.59     14.10 o 
   7   6   3      278.78      310.63     24.47 o 
   8   6   3        2.09       -5.79      9.54 o 
   9   6   3       97.22      115.11     17.22 o 
  10   6   3        6.82       11.40     18.87 o 
  11   6   3        3.93       -2.31     10.62 o 
  12   6   3        0.04       -1.36     11.78 o 
 -12   7   3       23.96       20.59     14.86 o 
 -11   7   3       24.56       38.39     17.91 o 
 -10   7   3       22.43       13.90      9.35 o 
  -9   7   3        0.01       -8.87      8.08 o 
  -8   7   3       18.27       24.33     12.92 o 
  -7   7   3       65.29       66.08     11.33 o 
  -6   7   3      232.32      262.83     23.76 o 
  -5   7   3        5.83        0.69      7.81 o 
  -4   7   3       18.74       12.89      8.35 o 
  -3   7   3        1.62        9.53     16.39 o 
  -2   7   3       47.31       41.55     17.53 o 
  -1   7   3        7.06       -0.20      9.42 o 
   0   7   3       85.41       96.51     19.06 o 
   1   7   3       80.52       53.00     16.58 o 
   2   7   3        0.06      -10.34      8.87 o 
   3   7   3       12.93        6.86     17.72 o 
   4   7   3       11.52        7.06     10.10 o 
   5   7   3        9.28       12.09      9.93 o 
   6   7   3        1.43       -7.24     16.01 o 
   7   7   3      118.77      133.16     18.49 o 
   8   7   3        8.64       -6.06     11.34 o 
   9   7   3       16.53       17.90     12.36 o 
  10   7   3        0.12       -3.37     11.78 o 
  11   7   3        4.04       28.68     17.34 o 
 -10   8   3        4.11        1.56     11.66 o 
  -9   8   3       12.97       23.76     14.67 o 
  -8   8   3        2.52        9.91     11.47 o 
  -7   8   3      106.40      121.26     20.94 o 
  -6   8   3        0.51      -10.02      9.68 o 
  -5   8   3       11.13        7.15     20.96 o 
  -4   8   3       45.03       45.39     13.68 o 
  -1   8   3       29.31       16.56     11.81 o 
   0   8   3       37.00       33.89     12.78 o 
   1   8   3       19.21       10.99     10.93 o 
   2   8   3       10.32       11.33     11.89 o 
   3   8   3        2.04        5.76     12.01 o 
   4   8   3        5.49       -2.31     10.22 o 
   5   8   3       15.27       36.59     23.25 o 
   6   8   3       16.34       32.02     23.25 o 
   7   8   3        7.66       -2.10     11.77 o 
   8   8   3        4.52       13.16     13.88 o 
  -6   9   3       35.94       35.09     13.92 o 
  -5   9   3        0.05       -5.34     13.72 o 
  -4   9   3        9.70       23.63     16.39 o 
  -2   9   3        0.41      -15.63     13.72 o 
  -1   9   3       24.39        8.77     15.63 o 
   0   9   3        0.33       -3.88     11.63 o 
   1   9   3        2.41        0.41     17.34 o 
   2   9   3        4.74        8.96     12.50 o 
   3   9   3       24.50       56.41     26.30 o 
   4   9   3       43.07       86.14     30.11 o 
   5   9   3       69.96       98.72     31.64 o 
 -16   0   4      178.73      126.16     21.34 o 
 -14   0   4        1.42       -9.53      9.91 o 
 -12   0   4        9.60       16.39     11.05 o 
 -10   0   4      392.90      388.43     19.26 o 
  -8   0   4     2532.48     2680.22     88.00 o 
  -6   0   4     6175.76     5894.44    184.07 o 
  -4   0   4    21349.09    20626.15    630.57 o 
  -2   0   4    27751.18    26089.62    796.55 o 
   0   0   4    41746.36    37014.80   1158.31 o 
   2   0   4     7959.25     7312.70    323.21 o 
   4   0   4      214.18      225.61     10.52 o 
   6   0   4      670.01      707.98     48.79 o 
   8   0   4       20.23       16.39      5.31 o 
  10   0   4       21.25       23.04      6.84 o 
  12   0   4       61.43       41.96      9.58 o 
 -17   1   4        9.14       20.25     10.74 o 
 -16   1   4        1.24       -1.21      8.61 o 
 -15   1   4       28.07        9.02     24.97 o 
 -14   1   4      156.76      163.64     15.63 o 
 -13   1   4      153.71      160.83     14.82 o 
 -12   1   4       96.75       97.95     12.39 o 
 -11   1   4      726.45      717.80     25.57 o 
 -10   1   4       44.33       41.81      6.77 o 
  -9   1   4       30.82       30.81      7.35 o 
  -8   1   4     1353.42     1377.08     34.09 o 
  -7   1   4       32.91       26.42      4.95 o 
  -6   1   4      373.79      388.74     14.57 o 
  -5   1   4       89.24      110.37      7.24 o 
  -4   1   4       52.80       47.46      4.81 o 
  -3   1   4     3327.64     3431.23     88.15 o 
  -2   1   4      742.72      738.58     18.73 o 
  -1   1   4     1835.60     1942.49     44.01 o 
   0   1   4       78.28       90.99      9.46 o 
   1   1   4      328.59      376.37     19.63 o 
   2   1   4       69.91       69.44      6.02 o 
   3   1   4      309.76      276.98      9.46 o 
   4   1   4        0.87        2.28      2.17 o 
   5   1   4     2401.25     2278.28     52.40 o 
   6   1   4     1423.39     1456.24     35.20 o 
   7   1   4       27.18       29.94      3.93 o 
   8   1   4      564.47      551.62     16.50 o 
   9   1   4      162.64      176.16      8.76 o 
  10   1   4       12.12       16.87      4.72 o 
  11   1   4     1097.91     1093.34     30.12 o 
  12   1   4       24.44       24.39     15.25 o 
  13   1   4        0.05        1.49     10.29 o 
  14   1   4       28.52       34.37     10.86 o 
  15   1   4       63.28       85.00     16.39 o 
 -17   2   4        1.29       -4.64     13.72 o 
 -16   2   4        0.48       -1.66      8.78 o 
 -15   2   4        2.74       -9.72     13.15 o 
 -14   2   4      433.69      414.70     24.24 o 
 -13   2   4      727.84      722.68     58.70 o 
 -12   2   4       30.76       42.89      8.51 o 
 -11   2   4      185.97      207.42     21.13 o 
 -10   2   4     1434.41     1382.44     42.38 o 
  -9   2   4      249.15      237.43     12.60 o 
  -8   2   4      579.27      622.51     22.21 o 
  -7   2   4        6.32        4.00      4.36 o 
  -6   2   4        3.30        2.95      6.22 o 
  -5   2   4     1164.12     1220.72     35.81 o 
  -4   2   4       10.04        5.27      3.55 o 
  -3   2   4        8.63        9.43      3.02 o 
  -2   2   4      390.43      411.30     12.32 o 
  -1   2   4       31.20       37.44      3.85 o 
   0   2   4       71.32       92.59      9.34 o 
   1   2   4      594.47      565.56     22.62 o 
   2   2   4     3388.13     3352.92    108.73 o 
   3   2   4     1211.33     1240.17     34.54 o 
   4   2   4     4575.02     4509.10    116.60 o 
   5   2   4      326.03      364.23     11.62 o 
   6   2   4      343.22      347.27     11.63 o 
   7   2   4      978.70     1031.45     27.00 o 
   8   2   4       22.52       33.76      4.88 o 
   9   2   4        0.10        4.43      4.06 o 
  10   2   4       34.29       37.55      7.05 o 
  11   2   4      320.72      357.38     18.66 o 
  12   2   4      462.94      497.42     42.88 o 
  13   2   4        0.13       23.28      9.51 o 
  14   2   4       10.86       22.41      9.94 o 
  15   2   4        0.73       -0.11     12.39 o 
 -16   3   4       13.20        5.40     10.35 o 
 -15   3   4       76.23       78.26     13.40 o 
 -14   3   4       20.31        9.46      9.30 o 
 -13   3   4       86.49       81.70     11.09 o 
 -12   3   4      122.08      111.78     11.69 o 
 -11   3   4       10.15       11.86      6.89 o 
 -10   3   4      271.69      259.07     14.81 o 
  -9   3   4       32.86       33.11      9.06 o 
  -8   3   4        0.02       -6.45      4.30 o 
  -7   3   4      859.16      884.65     29.37 o 
  -6   3   4      152.94      168.38     10.36 o 
  -5   3   4       48.84       46.34      4.09 o 
  -4   3   4     4140.96     4095.09     92.79 o 
  -3   3   4     2131.17     2054.11     48.89 o 
  -2   3   4       64.59       64.41      5.90 o 
  -1   3   4      108.38      108.31      6.19 o 
   0   3   4        3.48        2.57      3.73 o 
   1   3   4      177.37      226.03     24.58 o 
   2   3   4       32.10       29.69      6.67 o 
   3   3   4       52.09       52.00      5.01 o 
   4   3   4       16.35       18.65      4.14 o 
   5   3   4     2082.44     1992.95     55.06 o 
   6   3   4        0.98        0.58      3.07 o 
   7   3   4       93.96       89.95      8.35 o 
   8   3   4        0.65       -6.56      4.37 o 
   9   3   4       23.78       15.57      5.97 o 
  10   3   4      104.91       95.31      9.77 o 
  11   3   4      128.67      108.36     28.01 o 
  12   3   4        0.02        1.38      8.95 o 
  13   3   4        1.98       -5.49     12.39 o 
  14   3   4        0.73       -1.23      9.35 o 
  15   3   4        4.56       -1.64     20.58 o 
 -16   4   4        6.66       15.21     11.28 o 
 -15   4   4        2.20        6.48     10.20 o 
 -14   4   4       38.69       26.44      9.46 o 
 -13   4   4       51.05       50.98     10.22 o 
 -12   4   4       36.46       14.94      7.99 o 
 -11   4   4      171.37      170.75     14.82 o 
 -10   4   4       29.73       20.66      7.72 o 
  -9   4   4      232.41      272.70     31.75 o 
  -8   4   4      130.58      133.72     11.32 o 
  -7   4   4      112.22      147.04     11.46 o 
  -6   4   4      417.72      409.75     17.75 o 
  -5   4   4       76.19       63.53      9.85 o 
  -4   4   4      498.37      507.49     16.49 o 
  -3   4   4       31.20       31.18      5.16 o 
  -2   4   4      196.36      224.38     16.20 o 
  -1   4   4      115.59      136.62     10.91 o 
   0   4   4      406.99      428.74     33.16 o 
   1   4   4     2591.79     2594.93     91.09 o 
   2   4   4     1303.80     1277.57     48.13 o 
   3   4   4      700.99      696.25     30.12 o 
   4   4   4      221.49      264.22     12.30 o 
   5   4   4        6.09        8.13     11.05 o 
   6   4   4      894.06      915.80     37.52 o 
   7   4   4       15.87       11.52      5.93 o 
   8   4   4       61.51       58.95      8.51 o 
   9   4   4      137.47      141.39     11.82 o 
  10   4   4        0.21       -0.55      8.96 o 
  11   4   4       15.41       14.18     10.69 o 
  12   4   4       21.66       22.49     11.00 o 
  13   4   4       24.45       25.12     21.34 o 
  14   4   4        1.31       -4.74     10.21 o 
 -15   5   4        9.61        2.82      9.28 o 
 -14   5   4       21.50       40.64     10.89 o 
 -13   5   4       46.93       62.93     11.54 o 
 -12   5   4       78.90      100.81     12.57 o 
 -11   5   4        0.16        2.46      7.32 o 
 -10   5   4       73.10       77.91     11.28 o 
  -9   5   4      133.45      146.45     14.93 o 
  -8   5   4       32.48       29.69      8.34 o 
  -7   5   4       37.71       37.05      8.91 o 
  -6   5   4       40.01       34.43      8.10 o 
  -5   5   4      192.26      206.38     13.63 o 
  -4   5   4      165.88      173.33     10.03 o 
  -3   5   4        8.77       11.80      4.76 o 
  -2   5   4       47.75       44.51      9.23 o 
  -1   5   4      153.02      129.95     17.34 o 
   0   5   4       22.56       31.99      8.68 o 
   1   5   4      453.47      464.00     24.09 o 
   2   5   4      879.01      924.22     38.79 o 
   3   5   4      150.28      151.54     20.39 o 
   4   5   4        6.92        4.54      7.04 o 
   5   5   4      520.66      474.29     24.82 o 
   6   5   4      596.59      591.58     28.91 o 
   7   5   4      587.29      632.05     25.04 o 
   8   5   4      173.44      195.04     13.73 o 
   9   5   4       48.24       57.51     13.17 o 
  10   5   4      276.27      224.15     29.35 o 
  11   5   4      193.61      173.00     19.78 o 
  12   5   4       19.60       22.92     12.53 o 
  13   5   4       10.43       12.77     12.77 o 
 -14   6   4       31.20       16.60     16.96 o 
 -13   6   4       49.42       72.46     12.63 o 
 -12   6   4       38.15       44.88     13.14 o 
 -11   6   4        1.72        3.28      8.69 o 
 -10   6   4       51.54       62.23     11.17 o 
  -9   6   4      313.40      328.85     19.19 o 
  -8   6   4      137.13      126.32     12.92 o 
  -7   6   4        5.72       25.07     12.69 o 
  -6   6   4       33.32       19.01      8.22 o 
  -5   6   4      368.55      372.61     19.05 o 
  -4   6   4      475.62      508.38     34.66 o 
  -3   6   4      307.36      280.36     15.19 o 
  -2   6   4       22.34       33.54     14.10 o 
  -1   6   4       43.89       55.62     11.39 o 
   0   6   4       49.49       58.27     11.50 o 
   1   6   4      292.34      325.73     21.38 o 
   2   6   4       84.98      107.47     26.68 o 
   3   6   4      578.88      552.47     28.97 o 
   4   6   4      333.02      357.13     28.01 o 
   5   6   4      184.81      218.73     29.92 o 
   6   6   4       80.58       80.38     26.68 o 
   7   6   4      132.86      154.61     13.14 o 
   8   6   4      836.47      815.86     41.07 o 
   9   6   4      160.02      153.96     20.39 o 
  10   6   4      126.78      130.87     22.49 o 
  11   6   4       80.22       95.47     17.58 o 
  12   6   4        1.76        2.26     11.34 o 
 -12   7   4        8.14       19.62     15.25 o 
 -11   7   4        3.37       -3.00      8.78 o 
 -10   7   4       19.25       29.95     16.76 o 
  -9   7   4       10.72       14.03      9.30 o 
  -8   7   4      117.64      115.94     14.36 o 
  -7   7   4       15.61       11.34      8.60 o 
  -6   7   4       11.68       15.81      8.80 o 
  -5   7   4       27.51       16.98      8.86 o 
  -4   7   4      204.69      191.64     17.40 o 
  -3   7   4       77.34       56.03     14.48 o 
  -2   7   4       43.12       36.06     12.05 o 
  -1   7   4       21.07       24.99     13.34 o 
   0   7   4        1.48        0.91      9.51 o 
   1   7   4       84.05       72.57     14.10 o 
   2   7   4        0.60       -3.86     12.58 o 
   3   7   4        1.39       -4.75      9.02 o 
   4   7   4       82.57       78.41     13.60 o 
   5   7   4        5.87        1.36      9.15 o 
   6   7   4        0.04       18.68     19.44 o 
   7   7   4       45.10       54.51     14.83 o 
   8   7   4        5.79      -11.15     10.69 o 
   9   7   4       93.72      143.64     20.62 o 
  10   7   4        8.21       26.84     14.08 o 
 -10   8   4       22.36       41.95     18.68 o 
  -9   8   4       73.14      103.47     14.69 o 
  -8   8   4        2.39        6.79      9.37 o 
  -7   8   4        2.45       -0.78      8.48 o 
  -6   8   4       11.94       12.08      9.18 o 
  -5   8   4       41.48       27.44     14.48 o 
  -4   8   4       30.48       21.34     14.48 o 
  -3   8   4        0.01        9.53     14.48 o 
  -2   8   4        1.51      -15.63     11.82 o 
  -1   8   4       69.92       88.35     16.10 o 
   0   8   4       72.50       93.49     29.35 o 
   1   8   4      155.42      159.23     19.03 o 
   2   8   4        0.38        4.72     11.25 o 
   3   8   4       37.74       35.88     12.90 o 
   4   8   4       35.18       36.77     12.83 o 
   5   8   4        6.85       20.96     22.49 o 
   6   8   4      118.04       99.86     30.49 o 
   7   8   4        1.24       14.75     13.46 o 
   8   8   4        1.82        4.65     17.72 o 
  -6   9   4       14.43        0.76     15.63 o 
  -4   9   4        9.74      -15.63     14.48 o 
  -3   9   4        1.57       -2.29     15.25 o 
  -2   9   4       23.95       23.25     17.53 o 
  -1   9   4       12.35       -7.24     14.10 o 
   0   9   4       45.49       51.07     20.20 o 
   1   9   4       18.15       43.57     15.09 o 
   2   9   4       11.95       29.27     14.31 o 
   3   9   4       11.54       28.31     13.67 o 
   4   9   4       12.25       27.44     24.01 o 
 -17   0   5      106.56      138.36     24.39 o 
 -15   0   5        2.88       -4.95     12.20 o 
 -13   0   5        5.24       -3.43     11.05 o 
 -11   0   5      444.59      394.87     29.73 o 
  -9   0   5     1892.32     1904.28     65.75 o 
  -7   0   5      346.44      407.67     18.12 o 
  -5   0   5     3642.97     3641.66    114.81 o 
  -3   0   5    22287.24    21429.79    655.37 o 
  -1   0   5     1476.76     1534.09     49.99 o 
   1   0   5    13738.54    12634.28    554.95 o 
   3   0   5      377.47      394.49     23.63 o 
   5   0   5      136.50      140.49      8.78 o 
   7   0   5      437.29      411.80     18.18 o 
   9   0   5      304.72      281.91     15.46 o 
  11   0   5     1302.94     1228.97     46.71 o 
  13   0   5       87.79       52.98     17.15 o 
 -17   1   5       31.68       17.71     11.01 o 
 -16   1   5      147.50      189.94     18.19 o 
 -15   1   5        0.00        2.76      8.95 o 
 -14   1   5       51.49       26.73     17.15 o 
 -13   1   5       10.20        6.81     14.10 o 
 -12   1   5      671.81      674.79     30.59 o 
 -11   1   5       60.08       54.76      8.01 o 
 -10   1   5        4.07       12.22      5.74 o 
  -9   1   5      151.81      150.46     10.30 o 
  -8   1   5      632.60      615.81     21.47 o 
  -7   1   5     3128.73     3334.00     88.37 o 
  -6   1   5       37.11       49.19      5.67 o 
  -5   1   5     2798.33     2824.63     90.81 o 
  -4   1   5     4214.32     4310.91    124.48 o 
  -3   1   5      182.27      207.21      7.18 o 
  -2   1   5     3695.86     3902.47     86.65 o 
  -1   1   5      779.90      832.58     20.53 o 
   0   1   5       61.77       50.73      4.55 o 
   1   1   5     2426.22     2789.93    200.67 o 
   2   1   5      921.59      850.32     30.72 o 
   3   1   5     3661.56     3604.88     92.85 o 
   4   1   5      727.88      671.12     20.13 o 
   5   1   5     1220.69     1279.27     31.03 o 
   6   1   5       61.19       62.23      4.73 o 
   7   1   5      382.22      399.06     12.84 o 
   8   1   5      137.68      137.76      7.40 o 
   9   1   5      217.24      205.81     17.49 o 
  10   1   5       74.94       62.37      7.96 o 
  11   1   5      526.04      527.19     21.28 o 
  12   1   5      397.35      443.16     19.44 o 
  13   1   5      290.20      258.06     17.43 o 
  14   1   5       49.55       49.55     19.44 o 
  15   1   5        4.37        0.38     15.63 o 
 -17   2   5        0.20       -0.68      9.54 o 
 -16   2   5        9.77        9.34     10.24 o 
 -15   2   5        0.30       -0.40      8.76 o 
 -14   2   5        0.84      -10.35      7.53 o 
 -13   2   5      337.42      362.02     21.93 o 
 -12   2   5      216.48      211.46     20.86 o 
 -11   2   5      317.73      303.36     15.83 o 
 -10   2   5     1102.95     1136.12     36.55 o 
  -9   2   5        0.08       -3.98      4.60 o 
  -8   2   5     1184.12     1257.75     38.37 o 
  -7   2   5        3.57       -1.33      4.25 o 
  -6   2   5      488.25      498.65     18.34 o 
  -5   2   5       27.35       28.69      5.01 o 
  -4   2   5      220.19      217.03     12.64 o 
  -3   2   5     9115.96     9206.88    201.73 o 
  -2   2   5      112.99      133.87      7.10 o 
  -1   2   5     3328.50     3373.82     76.04 o 
   0   2   5      402.55      419.37     15.30 o 
   1   2   5      879.48      793.56     29.90 o 
   2   2   5     1878.37     1820.60     61.83 o 
   3   2   5     1264.53     1238.55     44.28 o 
   4   2   5      402.15      410.48     13.96 o 
   5   2   5      434.68      418.90     14.59 o 
   6   2   5      402.18      392.11     12.72 o 
   7   2   5      744.13      722.91     20.37 o 
   8   2   5      245.52      241.49     22.96 o 
   9   2   5        5.36        2.77      4.89 o 
  10   2   5      365.87      401.54     17.73 o 
  11   2   5      357.54      445.52     23.17 o 
  12   2   5        7.00       75.79     50.69 o 
  13   2   5        3.46        3.06     24.01 o 
  14   2   5        0.68        0.98      9.34 o 
  15   2   5        1.25       -5.45      9.16 o 
 -16   3   5        4.21       16.84     11.01 o 
 -15   3   5       25.06       36.47     15.82 o 
 -14   3   5        4.33        8.10      9.03 o 
 -13   3   5        1.18      -10.15      6.76 o 
 -12   3   5       21.95       28.10      8.73 o 
 -11   3   5      250.61      249.97     21.58 o 
 -10   3   5      162.10      163.86     12.58 o 
  -9   3   5      794.28      815.14     29.01 o 
  -8   3   5       54.70       42.85      7.34 o 
  -7   3   5     1010.96     1074.61     35.27 o 
  -6   3   5      225.21      220.43     18.21 o 
  -5   3   5      291.62      290.78     13.60 o 
  -4   3   5     3179.14     3154.97     83.14 o 
  -3   3   5       66.61       74.87      6.10 o 
  -2   3   5     7587.54     7696.08    170.37 o 
  -1   3   5     1902.74     2025.79     48.21 o 
   0   3   5      340.97      351.76     11.69 o 
   1   3   5      122.08      130.13     18.68 o 
   2   3   5      878.51      890.21     34.69 o 
   3   3   5      337.92      360.88     18.18 o 
   4   3   5      342.19      306.76     12.23 o 
   5   3   5      297.46      316.55     17.39 o 
   6   3   5       81.74       74.23      9.34 o 
   7   3   5        4.69        1.04      4.68 o 
   8   3   5        5.52        6.21      5.39 o 
   9   3   5      136.49      137.93     12.66 o 
  10   3   5      191.24      179.98     12.87 o 
  11   3   5        0.45        6.60      8.88 o 
  12   3   5      243.21      321.15     22.44 o 
  13   3   5       21.67       31.35     16.20 o 
  14   3   5       19.17       17.05     23.82 o 
  15   3   5        5.27       11.23     16.96 o 
 -16   4   5        1.10        0.25     13.91 o 
 -15   4   5       16.84       14.26     10.52 o 
 -14   4   5        9.23       17.85      9.42 o 
 -13   4   5       28.41       27.49      9.16 o 
 -12   4   5       30.33       18.82      8.59 o 
 -11   4   5       15.41        7.94      7.71 o 
 -10   4   5      262.29      309.77     29.08 o 
  -9   4   5     1346.27     1319.42     42.70 o 
  -8   4   5       83.31       83.27      9.74 o 
  -7   4   5      403.03      430.34     24.35 o 
  -6   4   5      212.80      216.82     17.78 o 
  -5   4   5      313.88      331.36     15.52 o 
  -4   4   5      356.36      357.59     13.33 o 
  -3   4   5     1918.77     1857.06     52.43 o 
  -2   4   5     2106.82     2129.20     51.63 o 
  -1   4   5       10.49        7.14      3.95 o 
   0   4   5      450.36      422.08     21.63 o 
   1   4   5      302.11      351.63     19.37 o 
   2   4   5      468.07      492.31     23.93 o 
   3   4   5        1.79       -4.84      5.25 o 
   4   4   5      423.22      466.82     23.17 o 
   5   4   5       20.76       17.40      7.10 o 
   6   4   5      520.67      500.78     24.91 o 
   7   4   5        3.41        1.01      5.68 o 
   8   4   5       99.68       91.99     14.68 o 
   9   4   5       21.00       27.15      7.60 o 
  10   4   5        5.79       -6.67      8.42 o 
  11   4   5       13.01        7.71     16.77 o 
  12   4   5        2.75       -5.28      9.43 o 
  13   4   5        2.72       15.49     10.72 o 
  14   4   5        0.51       -7.16      9.51 o 
 -15   5   5        0.65       -0.44      9.29 o 
 -14   5   5      112.14      134.12     19.78 o 
 -13   5   5        7.43       18.42      8.51 o 
 -12   5   5       23.49       30.86      9.54 o 
 -11   5   5      228.00      213.72     30.61 o 
 -10   5   5        0.30       -7.35      6.99 o 
  -9   5   5       53.44       50.17     10.03 o 
  -8   5   5       23.12       28.96      8.00 o 
  -7   5   5       74.75       68.30      9.82 o 
  -6   5   5       27.70       29.89      7.69 o 
  -5   5   5       90.34       71.23      9.20 o 
  -4   5   5      167.86      201.76     15.47 o 
  -3   5   5      156.61      125.54      9.60 o 
  -2   5   5       47.78       51.62      6.38 o 
  -1   5   5        4.01        4.22      5.42 o 
   0   5   5       16.14        8.92      7.53 o 
   1   5   5       14.78       17.53     12.58 o 
   2   5   5       23.13       28.28      8.61 o 
   3   5   5     1244.46     1299.20     51.22 o 
   4   5   5      461.48      470.29     24.82 o 
   5   5   5       58.38       51.65     10.50 o 
   6   5   5      500.55      494.04     33.35 o 
   7   5   5       53.86       77.55      9.74 o 
   8   5   5      109.81      143.90     26.28 o 
   9   5   5      121.95      155.48     35.26 o 
  10   5   5       30.13       25.89     12.21 o 
  11   5   5      129.28      112.56     17.12 o 
  12   5   5        0.29       -1.39     10.99 o 
  13   5   5        9.47       29.63     12.72 o 
 -13   6   5       35.02       16.06     10.17 o 
 -12   6   5       75.80       66.31     12.12 o 
 -11   6   5      100.79      117.87     13.69 o 
 -10   6   5       62.78       83.88     12.34 o 
  -9   6   5       41.99       59.08     10.71 o 
  -8   6   5        0.09        9.21      7.51 o 
  -7   6   5       71.57       78.23     12.60 o 
  -6   6   5       30.67       33.69      8.78 o 
  -5   6   5        4.05       -1.74      6.62 o 
  -4   6   5      134.18      124.94     13.44 o 
  -3   6   5        1.62        0.74      5.98 o 
  -2   6   5      545.42      505.20     18.56 o 
  -1   6   5       85.75      100.95     13.59 o 
   0   6   5      386.45      388.48     24.03 o 
   1   6   5      415.33      467.75     26.31 o 
   2   6   5      344.61      355.75     23.72 o 
   3   6   5       60.61       80.18     13.08 o 
   4   6   5      318.50      325.17     22.07 o 
   5   6   5       75.16       81.54     13.16 o 
   6   6   5       65.29       78.81     12.62 o 
   7   6   5      249.89      285.89     41.55 o 
   8   6   5       23.05       46.93     13.46 o 
   9   6   5       75.92       85.11     16.61 o 
  10   6   5      129.04      168.68     28.78 o 
  11   6   5       32.83       12.63     13.00 o 
  12   6   5        0.49        9.42     12.97 o 
 -12   7   5      116.35       93.42     13.99 o 
 -11   7   5       13.38       20.21     10.12 o 
 -10   7   5       17.91       26.37     12.29 o 
  -9   7   5       30.78       32.38     10.29 o 
  -8   7   5        0.02       -1.59      7.98 o 
  -7   7   5       45.49       50.06     10.48 o 
  -6   7   5       13.45        3.32      7.89 o 
  -5   7   5      116.53      123.02     21.92 o 
  -4   7   5      197.99      167.82     21.34 o 
  -3   7   5       60.92       48.96     11.06 o 
  -2   7   5        1.25        8.77     14.86 o 
  -1   7   5        0.03       -5.10      8.79 o 
   0   7   5       58.37       71.61     14.09 o 
   1   7   5      598.69      546.24     31.25 o 
   2   7   5      204.07      150.71     23.44 o 
   3   7   5       37.35        6.62     18.30 o 
   4   7   5       31.98       19.76     10.04 o 
   5   7   5       18.33       16.06     10.25 o 
   6   7   5       28.73       27.53     14.10 o 
   7   7   5       12.60        8.00     18.30 o 
   8   7   5       11.92        2.63     11.21 o 
   9   7   5        8.58        0.78     11.94 o 
  10   7   5       15.43        4.47     12.33 o 
  -9   8   5        9.52       10.43      9.77 o 
  -8   8   5       92.93       96.14     25.00 o 
  -7   8   5       74.26       55.21     12.06 o 
  -6   8   5        0.85        3.62      9.38 o 
  -5   8   5       23.13       24.45     13.72 o 
  -4   8   5        7.75       12.58     16.39 o 
  -3   8   5       88.38       62.89     20.20 o 
  -2   8   5      184.51      230.21     30.87 o 
  -1   8   5       68.06       72.80     20.96 o 
   0   8   5      123.20      131.19     25.73 o 
   1   8   5        0.32        9.83     11.35 o 
   2   8   5        4.28       -8.55     10.06 o 
   3   8   5      125.14      142.06     33.35 o 
   4   8   5        4.21        2.10     10.78 o 
   5   8   5       29.89       19.42     12.20 o 
   6   8   5       70.39      126.16     32.78 o 
   7   8   5       19.61       42.24     15.52 o 
   8   8   5        0.50        8.80     13.78 o 
  -5   9   5        3.82        8.00     16.77 o 
  -4   9   5        0.03       -3.81     15.25 o 
  -3   9   5        3.39       20.20     17.53 o 
  -2   9   5        7.11      -13.34     13.72 o 
  -1   9   5       41.14       53.74     21.34 o 
   0   9   5       18.56       37.73     19.06 o 
   1   9   5        5.21       13.14     15.06 o 
   2   9   5       18.70       16.60     13.27 o 
   3   9   5        1.42       -1.32     12.76 o 
   4   9   5        2.42       -1.91     22.11 o 
 -16   0   6        1.17        0.76     12.96 o 
 -14   0   6      436.10      411.64     34.30 o 
 -12   0   6        0.08       -4.19      9.53 o 
 -10   0   6      529.65      487.49     33.92 o 
  -6   0   6       21.07       25.80      4.72 o 
  -4   0   6     1472.17     1440.33     47.95 o 
  -2   0   6    28103.15    28114.08   1068.17 o 
   0   0   6     2007.51     1980.51     64.27 o 
   2   0   6      253.05      262.23     17.91 o 
   4   0   6      706.30      768.67     64.80 o 
   6   0   6      836.36      740.47     45.55 o 
   8   0   6       29.49       18.48      5.57 o 
  10   0   6      999.38     1012.92     39.24 o 
  12   0   6      546.99      543.52     40.78 o 
  14   0   6       29.09       32.02     17.53 o 
 -17   1   6       89.86       80.62     14.79 o 
 -16   1   6       80.59       81.92     14.48 o 
 -15   1   6      187.35      174.50     19.44 o 
 -14   1   6       43.46       49.88     11.43 o 
 -13   1   6      278.80      278.95     19.50 o 
 -12   1   6      139.33      134.98     13.88 o 
 -11   1   6      298.25      281.69     19.63 o 
 -10   1   6      307.29      301.98     14.86 o 
  -9   1   6      157.83      143.88     17.29 o 
  -8   1   6      502.24      530.45     19.65 o 
  -7   1   6      559.76      600.52     25.57 o 
  -6   1   6      472.06      506.78     21.87 o 
  -5   1   6      326.64      352.50     12.82 o 
  -4   1   6       72.94       80.22      5.61 o 
  -3   1   6      159.37      160.86      6.50 o 
  -2   1   6        2.29        3.80      2.57 o 
  -1   1   6    19373.88    19667.33    425.91 o 
   0   1   6     2149.55     2350.59     97.49 o 
   1   1   6      756.48      824.16     57.36 o 
   2   1   6      149.64      173.90     10.23 o 
   3   1   6      908.29      870.10     24.86 o 
   4   1   6      653.75      666.22     20.33 o 
   5   1   6       13.47       10.60      2.81 o 
   6   1   6      327.88      350.45     16.56 o 
   7   1   6     1093.37      992.46     25.89 o 
   8   1   6      251.76      244.59     12.04 o 
   9   1   6      103.20      101.62     10.03 o 
  10   1   6      420.89      402.99     18.71 o 
  11   1   6      986.25     1091.67     35.83 o 
  12   1   6       36.54       20.97      7.40 o 
  13   1   6        7.40       29.98     11.07 o 
  14   1   6        0.05      -14.48     13.72 o 
  15   1   6        0.82       20.20     18.30 o 
 -17   2   6       43.79       51.05     13.47 o 
 -16   2   6       31.31       25.97     11.43 o 
 -15   2   6      228.82      214.21     19.54 o 
 -14   2   6      202.67      264.11     20.48 o 
 -13   2   6        8.41       15.57      8.73 o 
 -12   2   6      307.57      337.97     21.32 o 
 -11   2   6        1.63        9.23      6.43 o 
 -10   2   6      207.17      205.83     20.85 o 
  -9   2   6       37.93       45.13      7.46 o 
  -8   2   6       51.95       57.84      9.05 o 
  -7   2   6      157.59      179.35     15.59 o 
  -6   2   6        0.50       -6.02      4.02 o 
  -5   2   6      190.08      178.69     19.06 o 
  -4   2   6      218.37      204.37      8.24 o 
  -3   2   6      498.78      515.70     14.94 o 
  -2   2   6     2242.69     2236.79     51.97 o 
  -1   2   6      127.00      137.85      6.29 o 
   0   2   6       13.96       17.41      4.18 o 
   1   2   6        7.66        7.91      4.56 o 
   2   2   6      839.61      832.38     31.92 o 
   3   2   6      206.31      198.36     12.43 o 
   4   2   6      340.47      329.88     27.06 o 
   5   2   6     1699.05     1691.15     85.57 o 
   6   2   6        4.11       -0.65      4.24 o 
   7   2   6        8.41        8.07      4.76 o 
   8   2   6        1.18        6.65      4.95 o 
   9   2   6      106.15      113.28     16.87 o 
  10   2   6       82.34      109.18     11.45 o 
  11   2   6        3.66        8.66      6.42 o 
  12   2   6       64.58       43.96      8.48 o 
  13   2   6        3.30        9.13     12.01 o 
  14   2   6        0.51       -9.15     14.10 o 
  15   2   6        4.06       17.91     18.30 o 
 -16   3   6        1.33       -9.78      8.88 o 
 -15   3   6       46.40       60.34     13.44 o 
 -14   3   6        4.59      -11.04      8.41 o 
 -13   3   6       58.22       60.86     10.51 o 
 -12   3   6      149.34      118.35     12.00 o 
 -11   3   6        7.89       18.70      8.63 o 
 -10   3   6       17.37       90.81     53.30 o 
  -9   3   6      137.22      145.47     11.73 o 
  -8   3   6       66.16       83.70      9.25 o 
  -7   3   6       92.32      102.64      9.44 o 
  -6   3   6      120.28      126.72     10.91 o 
  -5   3   6      259.78      271.30     11.15 o 
  -4   3   6      161.67      184.03     10.58 o 
  -3   3   6     1387.90     1486.98     36.93 o 
  -2   3   6      191.86      198.08      8.84 o 
  -1   3   6      381.12      375.41     12.43 o 
   0   3   6      535.24      552.63     16.19 o 
   1   3   6        1.31       -5.82      4.29 o 
   2   3   6        2.90        1.35      5.04 o 
   3   3   6      287.50      271.20     15.73 o 
   4   3   6      197.44      191.23     13.46 o 
   5   3   6      449.53      430.52     21.38 o 
   6   3   6      109.71      100.29     10.78 o 
   7   3   6        0.44        7.20      5.11 o 
   8   3   6        3.42       -4.05      5.10 o 
   9   3   6        0.30       -8.78      5.86 o 
  10   3   6        0.07       -8.33      5.56 o 
  11   3   6      512.78      557.92     38.92 o 
  12   3   6       87.43      113.52     15.20 o 
  13   3   6       94.17       67.20     14.86 o 
  14   3   6       75.44       66.74     15.44 o 
 -16   4   6        0.36       -8.38     10.31 o 
 -15   4   6       14.97       14.58     11.23 o 
 -14   4   6       44.42       78.26     12.55 o 
 -13   4   6       19.07       36.22     10.01 o 
 -12   4   6       26.58       28.28      8.86 o 
 -11   4   6      190.60      214.77     26.01 o 
 -10   4   6      119.69      104.66     11.88 o 
  -9   4   6      325.51      292.97     29.26 o 
  -8   4   6        6.59       11.46      6.92 o 
  -7   4   6     1911.77     1912.59     56.89 o 
  -6   4   6       44.85       41.98      8.55 o 
  -5   4   6      714.49      734.31     30.88 o 
  -4   4   6       99.94       99.30      7.19 o 
  -3   4   6     2050.44     2024.64     49.73 o 
  -2   4   6     1433.99     1380.09     35.67 o 
  -1   4   6        4.45        3.93      3.83 o 
   0   4   6        1.02       -2.17      3.55 o 
   1   4   6        2.61        8.16      6.50 o 
   2   4   6        3.32        2.29      8.96 o 
   3   4   6       47.58       55.26     15.82 o 
   4   4   6       12.63        5.70      8.00 o 
   5   4   6       14.37        4.64      7.12 o 
   6   4   6      477.27      408.84     36.59 o 
   7   4   6       25.72       19.55      6.82 o 
   8   4   6       60.20       58.87      8.99 o 
   9   4   6       27.82       30.46      7.73 o 
  10   4   6       56.74       63.32      9.86 o 
  11   4   6       24.77       26.54     11.72 o 
  12   4   6       24.97       39.21     12.21 o 
  13   4   6       29.51       59.93     22.87 o 
 -15   5   6        8.25       10.46     32.97 o 
 -14   5   6        6.33       15.80      9.69 o 
 -13   5   6       43.78       52.21     17.61 o 
 -12   5   6        3.29        5.74      8.19 o 
 -11   5   6        0.22       -0.76      8.11 o 
 -10   5   6       82.40       70.81     10.87 o 
  -9   5   6      182.15      167.67     22.11 o 
  -8   5   6      884.65      887.26     50.68 o 
  -7   5   6      110.57       98.27     11.05 o 
  -6   5   6       26.96       15.95      7.24 o 
  -5   5   6      263.46      233.69     31.83 o 
  -4   5   6       43.77       36.69      7.29 o 
  -3   5   6       22.36       19.99      5.55 o 
  -2   5   6      499.34      478.65     16.93 o 
  -1   5   6     1964.52     1912.22     48.35 o 
   0   5   6      179.69      204.28     16.88 o 
   1   5   6      106.57       80.33     13.91 o 
   2   5   6      304.60      342.76     21.24 o 
   3   5   6      306.15      317.43     20.87 o 
   4   5   6       32.85       20.13      8.66 o 
   5   5   6       19.40       26.84      9.23 o 
   6   5   6      228.56      205.95     29.92 o 
   7   5   6       41.91       58.91     11.13 o 
   8   5   6      304.09      292.78     40.89 o 
   9   5   6       14.31       12.51      7.91 o 
  10   5   6       11.18        1.09      9.96 o 
  11   5   6        0.01       -6.28     12.39 o 
  12   5   6       42.14       47.02     14.29 o 
 -13   6   6       84.06       84.10     13.68 o 
 -12   6   6      133.12      131.40     14.97 o 
 -11   6   6       80.93       97.03     20.25 o 
 -10   6   6       71.41       70.33     11.36 o 
  -9   6   6       18.15       10.73      8.77 o 
  -8   6   6        6.19        8.24      7.77 o 
  -7   6   6       26.49       29.89      9.01 o 
  -6   6   6      629.37      580.91     29.25 o 
  -5   6   6        8.61       10.81      8.61 o 
  -4   6   6        8.86       15.60      7.35 o 
  -3   6   6      424.60      422.26     19.28 o 
  -2   6   6       36.96       42.98      9.67 o 
  -1   6   6      360.08      368.84     23.58 o 
   0   6   6       11.29       21.29      9.87 o 
   1   6   6       98.30       91.35     13.89 o 
   2   6   6      123.60      146.14     40.59 o 
   3   6   6      100.67      118.19     14.95 o 
   4   6   6      854.51      833.79     38.78 o 
   5   6   6      124.02      109.11     14.59 o 
   6   6   6       49.33       33.80     11.19 o 
   7   6   6      198.85      202.67     34.68 o 
   8   6   6       78.03       94.93     24.39 o 
   9   6   6        1.39        1.52     11.17 o 
  10   6   6        4.41        4.62     11.44 o 
  11   6   6        2.03       -8.67     10.62 o 
 -12   7   6       16.20       20.79     10.76 o 
 -11   7   6        5.29        4.29      9.09 o 
 -10   7   6        0.05       -7.14      8.41 o 
  -9   7   6       99.85      108.46     19.37 o 
  -8   7   6        6.50        6.61      8.94 o 
  -7   7   6        9.95       18.07      9.80 o 
  -6   7   6       22.71       30.46     10.81 o 
  -5   7   6        4.12        1.91      8.51 o 
  -4   7   6       15.98        8.60     10.50 o 
  -3   7   6       90.14       55.65     19.82 o 
  -2   7   6       79.25       60.98     19.06 o 
  -1   7   6        0.37       19.74     11.07 o 
   0   7   6      117.02       88.01     40.78 o 
   1   7   6       58.30       52.84     13.40 o 
   2   7   6       19.06       22.43     10.98 o 
   3   7   6        3.67        3.72      9.86 o 
   4   7   6        2.15        4.56     19.44 o 
   5   7   6       34.92       27.20     11.47 o 
   6   7   6        8.96        6.27     12.20 o 
   7   7   6        1.60       -0.38     18.68 o 
   8   7   6        2.82        4.19     12.41 o 
   9   7   6        5.14       15.64     13.78 o 
  -9   8   6        1.87        2.17     15.25 o 
  -8   8   6        2.06       10.93     10.15 o 
  -7   8   6        4.50       13.64     17.53 o 
  -6   8   6        0.02        4.95     17.15 o 
  -5   8   6       59.31       68.21     18.87 o 
  -4   8   6       22.04       38.50     19.44 o 
  -3   8   6      141.56      129.21     25.54 o 
  -2   8   6      212.46      234.79     31.64 o 
  -1   8   6        1.55        1.14     14.10 o 
   0   8   6       13.23        1.21     10.86 o 
   1   8   6      123.41      134.20     18.93 o 
   2   8   6        0.22       -3.62     17.72 o 
   3   8   6       20.66        8.73     11.81 o 
   4   8   6        8.59       13.84     11.66 o 
   5   8   6        9.58       -2.66     11.13 o 
   6   8   6       65.46       51.07     25.92 o 
   7   8   6       16.50       -2.29     21.34 o 
  -5   9   6        8.10       -7.62     16.01 o 
  -4   9   6      123.91      118.54     27.82 o 
  -3   9   6       12.41        4.95     17.15 o 
  -2   9   6       53.60       77.75     23.63 o 
  -1   9   6        2.60       13.72     16.01 o 
   0   9   6       60.22       96.81     24.39 o 
   1   9   6        2.58        3.81     14.86 o 
   2   9   6       43.52       51.23     16.74 o 
   3   9   6        2.07       17.59     14.24 o 
 -17   0   7        0.34        0.38     15.25 o 
 -15   0   7        1.28       13.72     13.34 o 
 -13   0   7       35.46       26.30     14.10 o 
 -11   0   7       54.40       35.45     12.96 o 
  -9   0   7        0.45       -0.76      7.62 o 
  -7   0   7    10358.74    10341.56    320.44 o 
  -5   0   7      525.83      519.29     20.78 o 
  -3   0   7      278.43      292.32     14.29 o 
  -1   0   7     5039.71     5026.64    181.24 o 
   1   0   7     1411.04     1399.19     67.84 o 
   3   0   7     1277.40     1164.02     58.70 o 
   5   0   7     2029.90     2013.62     80.42 o 
   7   0   7      812.29      736.04     28.76 o 
   9   0   7       22.72       29.35     13.34 o 
  11   0   7      147.64      167.70     22.87 o 
  13   0   7        3.55        5.34     12.96 o 
 -17   1   7        0.01       -9.55      9.27 o 
 -16   1   7       12.35        5.30     10.67 o 
 -15   1   7       99.76       90.59     14.25 o 
 -14   1   7       20.62       21.70     10.48 o 
 -13   1   7       50.33       27.25      9.97 o 
 -12   1   7        8.25        7.40      8.22 o 
 -11   1   7       14.57       18.98      8.30 o 
 -10   1   7      730.34      682.70     24.64 o 
  -9   1   7      465.34      488.59     23.57 o 
  -8   1   7      216.14      216.66     19.63 o 
  -7   1   7      766.95      777.48     25.20 o 
  -6   1   7      338.09      340.80     10.93 o 
  -5   1   7     3355.13     3570.72     80.59 o 
  -4   1   7      652.47      635.45     17.15 o 
  -3   1   7      500.48      533.25     15.01 o 
  -2   1   7      266.45      273.22      9.24 o 
  -1   1   7       56.42       61.40      4.84 o 
   0   1   7     1248.28     1353.28     51.61 o 
   1   1   7      124.83      141.41     24.77 o 
   2   1   7     1180.26     1285.63     45.28 o 
   3   1   7     1420.65     1427.02     39.11 o 
   4   1   7      323.87      346.81     12.42 o 
   5   1   7      956.85      916.23     23.47 o 
   6   1   7     1276.59     1250.04     36.89 o 
   7   1   7      306.56      312.04     15.96 o 
   8   1   7      917.24      865.14     28.18 o 
   9   1   7      137.88      134.20     10.27 o 
  10   1   7        0.89        1.50      5.92 o 
  11   1   7      138.81      163.27     19.63 o 
  12   1   7      162.58      189.65     17.88 o 
  13   1   7       39.77       64.17     13.34 o 
  14   1   7       89.05       97.19     23.63 o 
 -17   2   7       99.48      105.87     16.03 o 
 -16   2   7        0.34        3.46      9.60 o 
 -15   2   7       41.02       55.10     22.49 o 
 -14   2   7       38.16       48.54     24.20 o 
 -13   2   7      401.59      423.07     36.21 o 
 -12   2   7        1.58        7.80      8.41 o 
 -11   2   7      301.18      317.59     16.56 o 
 -10   2   7      478.19      495.89     20.84 o 
  -9   2   7       94.94      102.61     14.75 o 
  -8   2   7      160.58      168.76     13.62 o 
  -7   2   7     1226.71     1147.64     65.75 o 
  -6   2   7        6.34        4.57      4.53 o 
  -5   2   7       98.92      105.61      6.14 o 
  -4   2   7      330.25      352.44     11.70 o 
  -3   2   7      842.69      934.06     24.29 o 
  -2   2   7      591.71      621.97     17.41 o 
  -1   2   7     2932.78     2897.34     66.44 o 
   0   2   7     1231.74     1301.27     38.19 o 
   1   2   7       53.38       50.36      8.77 o 
   2   2   7       26.97       20.07      5.64 o 
   3   2   7      228.70      261.43     24.20 o 
   4   2   7      207.24      186.20     12.80 o 
   5   2   7       37.11       29.28      6.87 o 
   6   2   7      271.77      273.80     12.94 o 
   7   2   7      160.38      174.18     13.21 o 
   8   2   7       54.88       54.42      7.40 o 
   9   2   7       23.34       19.04      6.64 o 
  10   2   7       64.36       65.54      8.91 o 
  11   2   7       62.71       61.50      8.51 o 
  12   2   7       18.39       18.53      7.67 o 
  13   2   7      149.18      165.80     28.20 o 
  14   2   7        4.92       15.25     17.15 o 
 -16   3   7        7.54        4.40     14.86 o 
 -15   3   7        0.02      -12.75      9.06 o 
 -14   3   7       12.51       11.70      9.93 o 
 -13   3   7        0.63       -2.55      8.14 o 
 -12   3   7       25.49       14.71     10.19 o 
 -11   3   7      134.58      142.88     16.54 o 
 -10   3   7      303.78      370.27     19.72 o 
  -9   3   7       42.64       47.09      9.66 o 
  -8   3   7      678.51      663.96     25.20 o 
  -7   3   7        0.36        0.29      5.52 o 
  -6   3   7      735.33      718.85     27.04 o 
  -5   3   7        8.90        1.25      7.79 o 
  -4   3   7      140.21      150.07      9.85 o 
  -3   3   7     1249.09     1307.71     45.17 o 
  -2   3   7     1071.16     1149.56     29.86 o 
  -1   3   7      443.57      482.67     15.00 o 
   0   3   7     2153.10     2166.54     59.19 o 
   1   3   7      342.15      340.64     18.30 o 
   2   3   7       43.08       33.65      8.96 o 
   3   3   7       22.67       14.50      6.40 o 
   4   3   7      556.28      551.64     25.92 o 
   5   3   7      154.31      164.76     23.25 o 
   6   3   7       26.54       22.76      7.42 o 
   7   3   7      450.70      483.03     19.83 o 
   8   3   7       98.51       87.61     16.52 o 
   9   3   7       32.07       22.83      7.17 o 
  10   3   7      423.30      377.71     30.45 o 
  11   3   7       16.04       24.07      7.83 o 
  12   3   7       49.70       47.38     20.58 o 
  13   3   7       17.47        5.29     10.15 o 
  14   3   7       16.29       12.77     17.91 o 
 -16   4   7        6.94       24.99     12.32 o 
 -15   4   7        6.69       10.67     10.71 o 
 -14   4   7      139.32      119.14     16.26 o 
 -13   4   7       67.47       71.38     20.19 o 
 -12   4   7       55.82       55.67     10.50 o 
 -11   4   7        2.72        6.27      7.90 o 
 -10   4   7        5.58       14.57      7.93 o 
  -9   4   7        4.30       13.49      8.86 o 
  -8   4   7     1352.89     1309.92     42.55 o 
  -7   4   7       13.12       16.11      7.69 o 
  -6   4   7      329.55      306.34     18.57 o 
  -5   4   7      154.07      158.79     13.26 o 
  -4   4   7        0.63        1.04      3.93 o 
  -3   4   7      104.49      103.37      7.57 o 
  -2   4   7      461.35      501.20     16.56 o 
  -1   4   7       86.90       96.90      6.90 o 
   0   4   7       28.62       60.10      9.30 o 
   1   4   7      921.75      903.41     37.42 o 
   2   4   7       40.76       30.20      9.34 o 
   3   4   7      844.45      852.62     40.59 o 
   4   4   7       37.08       41.45      9.25 o 
   5   4   7        0.05       -8.35      5.57 o 
   6   4   7      131.97      120.26     13.08 o 
   7   4   7        2.94       -1.19      6.20 o 
   8   4   7       77.41       71.12      9.81 o 
   9   4   7       38.15       36.47      8.34 o 
  10   4   7      200.93      239.69     19.60 o 
  11   4   7       11.49        4.12     10.04 o 
  12   4   7       48.22       82.14     20.20 o 
  13   4   7       23.50       65.90     14.59 o 
 -15   5   7       75.97       61.62     14.49 o 
 -14   5   7       33.37       37.95     11.07 o 
 -13   5   7      162.50      185.15     16.64 o 
 -12   5   7        5.35        4.49      8.47 o 
 -11   5   7        2.07       -5.33      8.00 o 
 -10   5   7       14.57       20.24      8.63 o 
  -9   5   7        3.08        8.76      8.12 o 
  -8   5   7      397.81      438.25     25.35 o 
  -7   5   7        0.62      -10.88     13.72 o 
  -6   5   7      130.54      126.00     23.63 o 
  -5   5   7       58.36       59.31     14.25 o 
  -4   5   7       10.32        9.24      5.52 o 
  -3   5   7        7.63        5.37      4.71 o 
  -2   5   7       75.23       72.57      7.34 o 
  -1   5   7      658.79      600.28     24.60 o 
   0   5   7        7.39       11.22     12.01 o 
   1   5   7        7.82        7.42      9.15 o 
   2   5   7      422.28      451.39     25.07 o 
   3   5   7      709.38      757.54     86.90 o 
   4   5   7       20.71       16.50      9.02 o 
   5   5   7       21.33        6.44     11.05 o 
   6   5   7      632.26      640.02     31.68 o 
   7   5   7      491.78      490.54     26.91 o 
   8   5   7       18.71       31.01      8.73 o 
   9   5   7        4.66        9.59      7.82 o 
  10   5   7       35.86       29.12     12.27 o 
  11   5   7        0.26       15.61     11.53 o 
  12   5   7      105.19      161.94     19.87 o 
 -13   6   7        0.22        7.40      9.54 o 
 -12   6   7        1.68        3.71      9.64 o 
 -11   6   7      139.29      155.24     20.10 o 
 -10   6   7      182.49      194.58     20.44 o 
  -9   6   7       28.76       33.02      9.97 o 
  -8   6   7      131.44      124.68     14.93 o 
  -7   6   7        1.63       -4.56     11.24 o 
  -6   6   7        2.69       -8.49      6.80 o 
  -5   6   7      470.19      477.38     21.65 o 
  -4   6   7      295.56      274.94     16.29 o 
  -3   6   7       12.12       11.18      9.83 o 
  -2   6   7      301.14      297.18     36.59 o 
  -1   6   7        0.37       11.73      9.77 o 
   0   6   7       30.81       33.95     15.06 o 
   1   6   7      766.25      740.90     49.36 o 
   2   6   7      283.89      344.67     27.06 o 
   3   6   7      100.33      120.55     25.16 o 
   4   6   7      272.52      254.84     41.16 o 
   5   6   7        6.04        9.13      9.58 o 
   6   6   7        8.90        0.49      9.16 o 
   7   6   7      153.10      124.05     18.49 o 
   8   6   7       90.17       83.85     11.58 o 
   9   6   7      117.84      105.95     17.96 o 
  10   6   7       35.65       62.71     15.63 o 
  11   6   7        7.92        7.23     12.70 o 
 -11   7   7       17.74       24.91     10.53 o 
 -10   7   7       22.10       30.57     10.75 o 
  -9   7   7       56.25       79.01     13.75 o 
  -8   7   7        7.52       -3.51     16.01 o 
  -7   7   7        0.63        5.23      9.02 o 
  -6   7   7        7.22        5.89      8.19 o 
  -5   7   7        7.21        3.31     11.01 o 
  -4   7   7        3.87        0.40     10.50 o 
  -3   7   7      157.44       97.57     22.49 o 
  -2   7   7       51.33       31.64     17.15 o 
  -1   7   7       24.22       18.79     20.01 o 
   0   7   7       20.95       22.86     11.67 o 
   1   7   7       88.08      115.31     16.76 o 
   2   7   7       44.02       34.66     12.45 o 
   3   7   7        0.88       -1.17      9.51 o 
   4   7   7        7.60       27.03     12.96 o 
   5   7   7        3.42       11.96     10.29 o 
   6   7   7        2.32       -0.26     11.62 o 
   7   7   7       54.02       56.59     13.62 o 
   8   7   7       11.01        2.97     12.61 o 
   9   7   7        0.84       -3.43     11.89 o 
  -9   8   7        2.03        7.41     11.34 o 
  -8   8   7       75.09       94.52     27.06 o 
  -7   8   7        0.99       -2.40     12.96 o 
  -6   8   7       20.41       23.83     14.42 o 
  -5   8   7       70.79       78.07     17.85 o 
  -4   8   7        1.46        3.81     16.01 o 
  -3   8   7       28.74       17.15     17.53 o 
  -2   8   7       20.30        1.91     14.86 o 
  -1   8   7       23.06       14.86     17.15 o 
   0   8   7        7.00        7.24     15.63 o 
   1   8   7        0.50       -6.02     10.89 o 
   2   8   7        3.87       15.84     12.81 o 
   3   8   7        4.75        0.19     11.41 o 
   4   8   7       18.98       33.38     12.97 o 
   5   8   7       26.02       12.19     17.15 o 
   6   8   7        5.97       16.39     22.11 o 
  -4   9   7       22.57       11.82     17.91 o 
  -3   9   7       11.06        0.38     16.39 o 
  -2   9   7       27.14       33.16     19.82 o 
  -1   9   7        1.37        3.05     15.63 o 
   0   9   7        0.01      -16.01     14.86 o 
   1   9   7        0.09       24.01     18.30 o 
 -16   0   8       16.33        0.76     14.10 o 
 -14   0   8      102.72      101.39     19.82 o 
 -12   0   8      105.53       98.34     18.30 o 
 -10   0   8        0.20       -3.05      9.91 o 
  -8   0   8       23.07       33.50      6.12 o 
  -6   0   8     4604.65     4524.35    143.65 o 
  -4   0   8     1347.40     1346.36     57.74 o 
  -2   0   8      630.23      637.74     24.78 o 
   0   0   8      429.89      455.25     27.82 o 
   2   0   8     4385.44     4282.19    194.77 o 
   4   0   8     1118.00     1089.64     88.24 o 
   6   0   8      575.39      545.73     22.51 o 
   8   0   8      432.15      374.29     29.35 o 
  10   0   8        1.37        1.14     11.82 o 
  12   0   8       13.13       16.39     13.72 o 
  14   0   8       12.33       21.73     16.39 o 
 -17   1   8        4.71        4.38     10.78 o 
 -16   1   8       19.59       14.67     10.64 o 
 -15   1   8        0.14      -11.22     22.49 o 
 -14   1   8        2.13       -6.10      8.76 o 
 -13   1   8      113.93      101.21     14.55 o 
 -12   1   8       66.12       55.46     10.91 o 
 -11   1   8       44.02       53.35     10.37 o 
 -10   1   8        0.30       -3.74      6.72 o 
  -9   1   8      969.15      920.58     29.86 o 
  -8   1   8       28.63       27.99      6.16 o 
  -7   1   8     1128.49     1121.47     34.07 o 
  -6   1   8      447.84      457.55     13.94 o 
  -5   1   8       81.71      102.19      6.48 o 
  -4   1   8        0.26       -2.82      2.61 o 
  -3   1   8     1561.13     1563.75     37.65 o 
  -2   1   8      778.03      831.65     21.77 o 
  -1   1   8       49.56       71.00      5.14 o 
   0   1   8     3566.68     4074.22    164.88 o 
   1   1   8       55.51       60.15     11.62 o 
   2   1   8      686.52      716.62     28.29 o 
   3   1   8      378.59      349.99     28.19 o 
   4   1   8      204.63      222.10     13.74 o 
   5   1   8     1732.17     1588.07     79.46 o 
   6   1   8       23.97       26.67      5.35 o 
   7   1   8       54.99       52.46      6.77 o 
   8   1   8      162.60      161.64     10.81 o 
   9   1   8       64.69       64.80     18.87 o 
  10   1   8      225.74      243.53     19.00 o 
  11   1   8       43.83       25.23     10.31 o 
  12   1   8        0.47       18.60     12.20 o 
  13   1   8       15.32       23.45     11.31 o 
  14   1   8        0.42       10.15     10.99 o 
 -17   2   8       61.52       55.97     14.01 o 
 -16   2   8       17.79       33.23     13.53 o 
 -15   2   8        0.02      -10.89      9.53 o 
 -14   2   8      149.83      120.30     15.30 o 
 -13   2   8      368.47      392.46     38.31 o 
 -12   2   8       82.70       79.84     12.78 o 
 -11   2   8        1.88      -10.07     10.86 o 
 -10   2   8       40.64       37.84      9.60 o 
  -9   2   8      684.14      704.54     31.21 o 
  -8   2   8     3324.09     3399.10     91.97 o 
  -7   2   8        4.58        2.03      5.05 o 
  -6   2   8      432.78      417.98     16.84 o 
  -5   2   8        8.62        5.11      3.40 o 
  -4   2   8     1306.03     1390.97     34.64 o 
  -3   2   8       58.99       65.30      5.37 o 
  -2   2   8     2221.18     2365.68     55.47 o 
  -1   2   8      223.94      269.24      9.94 o 
   0   2   8       94.56      106.03     14.90 o 
   1   2   8      581.70      585.66     25.06 o 
   2   2   8       78.82       99.79      9.69 o 
   3   2   8       40.58       53.43      8.07 o 
   4   2   8      360.23      319.92     17.46 o 
   5   2   8        7.63       13.58      6.86 o 
   6   2   8        0.50       -3.26      4.50 o 
   7   2   8      688.53      709.57     26.29 o 
   8   2   8      607.81      617.71     28.63 o 
   9   2   8       90.43       74.68      8.79 o 
  10   2   8      207.28      161.48     12.10 o 
  11   2   8        4.55        8.42      7.19 o 
  12   2   8        0.12       11.33      9.34 o 
  13   2   8       60.27      108.63     25.54 o 
  14   2   8        5.27        1.52     16.77 o 
 -16   3   8        1.04        2.88     10.25 o 
 -15   3   8        1.03        0.35      9.69 o 
 -14   3   8       90.27       65.19     13.27 o 
 -13   3   8        7.70       -6.68     19.06 o 
 -12   3   8      310.25      314.78     18.84 o 
 -11   3   8      135.56      150.88     13.74 o 
 -10   3   8        3.06       -4.13      7.68 o 
  -9   3   8      742.89      805.07     35.16 o 
  -8   3   8      160.62      175.18     16.77 o 
  -7   3   8      922.39      920.76     30.91 o 
  -6   3   8      171.10      177.36     11.66 o 
  -5   3   8       87.59       94.51      8.46 o 
  -4   3   8     1722.21     1744.58     43.20 o 
  -3   3   8     2041.26     2234.83     58.75 o 
  -2   3   8       32.35       51.80      7.00 o 
  -1   3   8      145.83      142.83      7.64 o 
   0   3   8      834.50      947.20     31.14 o 
   1   3   8      417.70      487.44     27.82 o 
   2   3   8      233.88      213.67     14.71 o 
   3   3   8      437.77      430.16     21.79 o 
   4   3   8      366.03      335.87     19.04 o 
   5   3   8       22.50       14.88      7.19 o 
   6   3   8       42.79       32.97      8.79 o 
   7   3   8     1013.06      968.29     32.45 o 
   8   3   8        7.51       -9.97      7.56 o 
   9   3   8        1.78       -9.44      6.90 o 
  10   3   8        6.82        0.70      6.65 o 
  11   3   8        0.91        3.37      6.73 o 
  12   3   8        0.15       13.73      9.98 o 
  13   3   8       18.67       24.39     18.68 o 
 -15   4   8        9.22       17.00     22.49 o 
 -14   4   8       28.79       28.01     12.00 o 
 -13   4   8        0.11      -11.23      7.48 o 
 -12   4   8       16.73        6.37      8.91 o 
 -11   4   8      182.77      208.19     23.38 o 
 -10   4   8      725.31      715.08     80.04 o 
  -9   4   8      120.41      122.66     16.58 o 
  -8   4   8      213.85      231.04     32.59 o 
  -7   4   8      142.04      147.40     18.17 o 
  -6   4   8        0.92       -0.13      5.59 o 
  -5   4   8      164.05      169.35     24.23 o 
  -4   4   8       75.65       72.74      8.23 o 
  -3   4   8       27.47       29.38      5.35 o 
  -2   4   8        0.10       -0.38      3.87 o 
  -1   4   8       16.04       31.01     10.03 o 
   0   4   8      119.25      107.96     12.05 o 
   1   4   8       86.27       84.25     11.07 o 
   2   4   8      133.28      124.88     12.90 o 
   3   4   8     1290.06     1224.53     48.43 o 
   4   4   8        5.61        7.27     10.48 o 
   5   4   8       27.52       17.71      8.97 o 
   6   4   8      278.46      247.80     21.73 o 
   7   4   8       28.99       24.57      9.38 o 
   8   4   8      114.37      116.16     16.69 o 
   9   4   8      274.02      242.17     15.70 o 
  10   4   8       33.13       29.41      8.25 o 
  11   4   8        1.98        5.39      9.58 o 
  12   4   8        1.47       -2.40      9.98 o 
 -14   5   8       18.81        6.95      9.44 o 
 -13   5   8       45.40       54.53     11.83 o 
 -12   5   8       96.52      122.46     14.37 o 
 -11   5   8       74.72       72.38     14.36 o 
 -10   5   8        7.66        3.34      9.56 o 
  -9   5   8      721.99      747.00    107.48 o 
  -8   5   8      169.91      165.79     27.82 o 
  -7   5   8      115.74      115.46     11.71 o 
  -6   5   8        3.99       -5.54      6.31 o 
  -5   5   8        0.00       -2.49      5.53 o 
  -4   5   8      205.55      196.99     21.22 o 
  -3   5   8        0.20        0.10     12.01 o 
  -2   5   8       13.84        3.62      6.81 o 
  -1   5   8       22.62       23.54      7.75 o 
   0   5   8      191.35      194.04     24.39 o 
   1   5   8       17.12       16.00      8.84 o 
   2   5   8      106.98      146.40     15.30 o 
   3   5   8        8.70       24.06     10.17 o 
   4   5   8        6.11        8.68      8.74 o 
   5   5   8      236.52      271.47     19.96 o 
   6   5   8       18.22       15.72      9.58 o 
   7   5   8       26.31       34.95     12.58 o 
   8   5   8      233.68      221.56     17.27 o 
   9   5   8        0.06       -0.84      7.20 o 
  10   5   8       32.27       49.37     13.99 o 
  11   5   8       33.62       30.68     13.46 o 
 -13   6   8        4.74       -1.28      9.59 o 
 -12   6   8       11.60       17.75     10.17 o 
 -11   6   8        2.93        5.96     10.25 o 
 -10   6   8       42.34       66.92     13.89 o 
  -9   6   8      239.74      216.75     19.57 o 
  -8   6   8      337.94      279.38     35.07 o 
  -7   6   8      420.49      447.14     21.51 o 
  -6   6   8       49.52       59.10     10.10 o 
  -5   6   8      299.57      334.33     25.84 o 
  -4   6   8        1.37        4.49      9.98 o 
  -3   6   8       19.70       18.81     11.39 o 
  -2   6   8       14.43       23.41     11.04 o 
  -1   6   8      382.14      395.74     25.30 o 
   0   6   8       21.72       26.14     16.01 o 
   1   6   8       48.43       52.21     12.63 o 
   2   6   8       34.89       23.12     17.34 o 
   3   6   8       14.07      -10.21     16.39 o 
   4   6   8      141.54      156.03     17.62 o 
   5   6   8       61.47       57.43     21.34 o 
   6   6   8        1.54        8.33      9.93 o 
   7   6   8       34.66       35.09     25.54 o 
   8   6   8       21.50       16.62      9.74 o 
   9   6   8        1.78        3.29     13.72 o 
  10   6   8        0.09       17.81     12.17 o 
 -11   7   8        3.87        2.78     11.07 o 
 -10   7   8       37.65       43.04     35.26 o 
  -9   7   8      123.98      175.29     35.64 o 
  -8   7   8        4.87        8.65      9.01 o 
  -7   7   8      121.23      106.24     18.30 o 
  -6   7   8      313.10      291.35     63.46 o 
  -5   7   8        0.06        1.93     10.85 o 
  -4   7   8       13.45        5.58     11.26 o 
  -3   7   8      441.37      439.97     30.01 o 
  -2   7   8      142.97      133.02     24.39 o 
  -1   7   8       72.61       63.65     19.06 o 
   0   7   8        7.75       13.18     10.98 o 
   1   7   8        0.01       -3.51      9.70 o 
   2   7   8      130.04      138.49     20.20 o 
   3   7   8       13.39       26.25     17.15 o 
   4   7   8       31.20       32.92     17.91 o 
   5   7   8        4.39        8.87     10.62 o 
   6   7   8       94.79      129.54     22.87 o 
   7   7   8        5.32       24.23     25.16 o 
   8   7   8       40.34       41.71     15.14 o 
  -8   8   8        3.64        3.97     12.75 o 
  -7   8   8       15.23       11.55     27.44 o 
  -6   8   8        7.42        8.87     29.16 o 
  -5   8   8       25.27       29.53     14.60 o 
  -4   8   8       76.95       62.51     22.11 o 
  -3   8   8        8.39        3.05     16.39 o 
  -2   8   8        1.59        2.29     17.15 o 
  -1   8   8       71.84       62.89     20.20 o 
   0   8   8       11.80       22.87     16.77 o 
   1   8   8       92.99      109.24     18.76 o 
   2   8   8       86.75       78.78     24.97 o 
   3   8   8       27.07       54.14     19.25 o 
   4   8   8       11.53       13.49     12.55 o 
   5   8   8        9.64        8.92     12.08 o 
  -2   9   8        0.00      -11.82     15.63 o 
  -1   9   8        0.51       30.87     19.82 o 
 -17   0   9       38.65       13.72     17.15 o 
 -15   0   9        2.27       -7.62     13.34 o 
 -13   0   9      274.49      215.73     27.06 o 
 -11   0   9      101.26      103.29     19.06 o 
  -9   0   9      234.03      262.23     25.92 o 
  -7   0   9      487.38      527.22     35.07 o 
  -5   0   9      117.44      131.73     10.07 o 
  -3   0   9      374.72      425.13     18.93 o 
  -1   0   9     1688.84     1765.39     59.83 o 
   1   0   9     4681.65     4743.76    215.35 o 
   3   0   9     1656.24     1810.07     88.81 o 
   5   0   9        0.91        0.00      7.24 o 
   7   0   9       75.40       46.88     12.58 o 
   9   0   9     1229.09     1217.39     69.37 o 
  11   0   9        1.37       11.05     12.20 o 
  13   0   9       64.56      104.05     22.11 o 
 -17   1   9        0.64        1.21     10.47 o 
 -16   1   9      163.79      137.03     17.51 o 
 -15   1   9        5.25       -9.33      9.27 o 
 -14   1   9       75.67       78.44     14.10 o 
 -13   1   9       39.09       34.31     11.12 o 
 -12   1   9       26.40       32.74     10.64 o 
 -11   1   9       12.80       10.14      8.51 o 
 -10   1   9       71.61       65.11     11.05 o 
  -9   1   9      453.95      403.09     17.05 o 
  -8   1   9      132.47      143.31     11.68 o 
  -7   1   9        0.73        4.40      4.98 o 
  -6   1   9     1286.63     1255.74     31.70 o 
  -5   1   9      889.09      874.34     23.35 o 
  -4   1   9      950.36      950.98     24.90 o 
  -3   1   9      856.37      860.49     22.94 o 
  -2   1   9        9.28        4.66      3.29 o 
  -1   1   9       32.74       52.22      6.66 o 
   0   1   9      598.85      595.91     37.79 o 
   1   1   9      590.43      673.51     33.73 o 
   2   1   9     2331.26     2475.94     85.38 o 
   3   1   9      111.72      116.45     16.01 o 
   4   1   9        0.89        2.55      6.86 o 
   5   1   9        0.69        2.67      5.66 o 
   6   1   9      345.04      345.13     14.63 o 
   7   1   9       24.97       24.26      5.82 o 
   8   1   9        4.73        4.22      7.14 o 
   9   1   9      310.06      243.39     20.20 o 
  10   1   9       19.10       29.59      9.87 o 
  11   1   9      115.59      100.37     20.01 o 
  12   1   9      207.85      202.53     28.40 o 
  13   1   9        1.65       22.63     16.58 o 
 -17   2   9        0.54      -10.70     12.96 o 
 -16   2   9       14.39       18.79     11.39 o 
 -15   2   9      140.31      105.87     16.30 o 
 -14   2   9        9.70       10.84     14.48 o 
 -13   2   9        2.55       -0.45     17.34 o 
 -12   2   9        5.38        5.39      8.68 o 
 -11   2   9      711.65      745.95     34.81 o 
 -10   2   9       79.31       88.27     11.45 o 
  -9   2   9       12.78        9.41      6.29 o 
  -8   2   9        0.68        1.47      5.47 o 
  -7   2   9      988.72      975.89     31.67 o 
  -6   2   9      111.25      114.49      9.11 o 
  -5   2   9       19.45       28.66      6.55 o 
  -4   2   9        0.92       -4.82      3.22 o 
  -3   2   9      714.50      786.41     21.82 o 
  -2   2   9      566.77      588.18     17.55 o 
  -1   2   9      748.17      752.84     29.52 o 
   0   2   9       25.40       13.71      4.98 o 
   1   2   9       49.70       48.32      7.95 o 
   2   2   9      208.38      213.52     13.88 o 
   3   2   9       42.55       34.11      9.72 o 
   4   2   9       71.24       57.47      8.73 o 
   5   2   9      693.44      681.64     30.01 o 
   6   2   9      231.25      226.27     16.00 o 
   7   2   9       42.78       40.47      7.23 o 
   8   2   9       27.60       27.46      7.20 o 
   9   2   9      154.56      136.26     13.70 o 
  10   2   9       83.19       97.42     13.35 o 
  11   2   9        7.33       21.02      9.98 o 
  12   2   9        3.64        1.61      9.33 o 
  13   2   9        0.89        6.17     10.44 o 
 -16   3   9        5.36        6.25     17.91 o 
 -15   3   9       37.62       34.30     21.34 o 
 -14   3   9       44.09       38.87     12.58 o 
 -13   3   9       52.84       62.40     12.97 o 
 -12   3   9        7.30        0.30     10.86 o 
 -11   3   9       99.44      117.91     15.25 o 
 -10   3   9       89.16       90.33     17.15 o 
  -9   3   9      131.16      164.33     12.95 o 
  -8   3   9       71.70       70.03      9.13 o 
  -7   3   9      254.07      267.88     14.56 o 
  -6   3   9      135.23      136.30     11.37 o 
  -5   3   9       33.85       42.56      9.22 o 
  -4   3   9      103.07      101.50      9.85 o 
  -3   3   9       22.17       23.00      4.65 o 
  -2   3   9       25.45       34.21      4.99 o 
  -1   3   9       77.95       68.43      8.11 o 
   0   3   9        0.12       -6.28      4.18 o 
   1   3   9      150.42      180.45     13.98 o 
   2   3   9      140.44      137.51     12.66 o 
   3   3   9       17.62       11.51      6.87 o 
   4   3   9        1.18       -6.55     11.24 o 
   5   3   9       82.56       90.48     23.63 o 
   6   3   9      198.45      170.93     15.20 o 
   7   3   9       10.19        1.42      6.21 o 
   8   3   9        9.89        4.43      6.44 o 
   9   3   9        3.88       -0.78      6.36 o 
  10   3   9        2.94        7.17      6.96 o 
  11   3   9       32.13       21.95      7.92 o 
  12   3   9       26.08       29.46     11.62 o 
  13   3   9       53.00       71.27     23.63 o 
 -15   4   9        5.97        4.88     16.01 o 
 -14   4   9       16.80       17.24     11.54 o 
 -13   4   9        6.46       21.74     11.45 o 
 -12   4   9       10.24        7.53      9.56 o 
 -11   4   9        1.86        1.15      9.00 o 
 -10   4   9       25.73       54.12     20.20 o 
  -9   4   9        2.78        5.43      7.35 o 
  -8   4   9      448.98      458.56     20.77 o 
  -7   4   9      382.47      401.44     18.94 o 
  -6   4   9       60.26       53.65      8.42 o 
  -5   4   9      199.44      190.86     12.48 o 
  -4   4   9       13.67        7.42      6.96 o 
  -3   4   9      102.38      101.14     10.44 o 
  -2   4   9       95.96       79.22     12.14 o 
  -1   4   9      172.79      174.94     23.45 o 
   0   4   9       48.03       52.55     11.82 o 
   1   4   9      167.93      152.55     14.52 o 
   2   4   9       47.29       57.22     10.69 o 
   3   4   9        4.70       20.52      8.41 o 
   4   4   9      466.84      414.25     23.39 o 
   5   4   9       56.17       55.16     11.06 o 
   6   4   9        0.54       -6.17      7.96 o 
   7   4   9      403.72      397.32     23.52 o 
   8   4   9       33.67       36.32      9.01 o 
   9   4   9       98.20       99.35     19.20 o 
  10   4   9        1.15        2.61      7.01 o 
  11   4   9        7.38       -0.03      9.98 o 
  12   4   9        0.12        2.50     11.00 o 
 -14   5   9       14.13       13.88     10.93 o 
 -13   5   9        2.87        1.50     11.43 o 
 -12   5   9       71.11       61.02     13.08 o 
 -11   5   9       26.06       19.04     11.82 o 
 -10   5   9        2.98        3.24      8.84 o 
  -9   5   9      137.03      167.09     14.58 o 
  -8   5   9       85.40       80.99     11.23 o 
  -7   5   9      597.27      630.00     25.91 o 
  -6   5   9      113.57      120.79     11.79 o 
  -5   5   9      279.35      282.87     30.26 o 
  -4   5   9       82.89      103.84     14.82 o 
  -3   5   9      147.27      137.56     25.54 o 
  -2   5   9      184.98      195.03     23.60 o 
  -1   5   9      119.93      124.59     12.59 o 
   0   5   9       49.29       56.53     11.78 o 
   1   5   9      145.20      151.64     24.58 o 
   2   5   9      857.04      937.42    152.27 o 
   3   5   9     1080.03     1050.61     45.43 o 
   4   5   9      449.68      466.68     26.80 o 
   5   5   9       74.14       83.33     13.10 o 
   6   5   9      401.65      463.86     35.07 o 
   7   5   9      151.01      190.32     34.49 o 
   8   5   9      100.08       92.80     11.45 o 
   9   5   9       19.28       21.46      8.90 o 
  10   5   9        0.16        2.16      8.19 o 
  11   5   9       10.42       11.41     11.72 o 
 -13   6   9        4.87        6.07     14.86 o 
 -12   6   9      111.75      121.35     16.66 o 
 -11   6   9       32.97       15.22     18.87 o 
 -10   6   9      148.32      178.06     16.04 o 
  -9   6   9       20.28       18.86      9.15 o 
  -8   6   9       24.78       30.96      9.72 o 
  -7   6   9        2.74       21.74      8.95 o 
  -6   6   9       61.37       55.68     20.96 o 
  -5   6   9       76.63       90.86     15.99 o 
  -4   6   9      172.79      181.53     19.94 o 
  -3   6   9      133.24      119.98     16.83 o 
  -2   6   9      393.30      368.47     47.45 o 
  -1   6   9      268.02      262.52     22.30 o 
   0   6   9       43.46       31.27     12.27 o 
   1   6   9       57.27       67.91     13.56 o 
   2   6   9       92.71       96.04     16.96 o 
   3   6   9      384.40      421.38     27.47 o 
   4   6   9      226.09      175.95     22.49 o 
   5   6   9      373.20      367.71     25.42 o 
   6   6   9        1.84        0.54      9.86 o 
   7   6   9       29.21       20.98     21.15 o 
   8   6   9       11.50        9.17      8.53 o 
   9   6   9        0.68        0.95     11.26 o 
 -11   7   9        0.59       12.38     10.31 o 
 -10   7   9        8.20        9.11      9.52 o 
  -9   7   9        2.48       -2.63     13.91 o 
  -8   7   9       80.67       95.04     20.20 o 
  -7   7   9        0.01      -13.36     10.47 o 
  -6   7   9        0.26       23.44     13.21 o 
  -5   7   9       38.08       50.98     15.23 o 
  -4   7   9       19.58        6.69     11.82 o 
  -3   7   9       66.68       73.56     21.73 o 
  -2   7   9       16.79       31.25     17.53 o 
  -1   7   9        0.13        3.81     13.72 o 
   0   7   9       40.55       47.65     13.64 o 
   1   7   9      192.94      188.41     27.44 o 
   2   7   9       35.10       32.13     12.90 o 
   3   7   9        0.56        2.99     10.56 o 
   4   7   9      100.80      108.43     26.11 o 
   5   7   9        0.56       -6.34     10.36 o 
   6   7   9       91.12      103.43     16.78 o 
   7   7   9        0.41      -14.04     10.27 o 
  -8   8   9       69.79       78.15     32.97 o 
  -7   8   9       39.25       42.15     15.21 o 
  -6   8   9        7.30       13.40     13.74 o 
  -5   8   9      195.66      186.62     47.64 o 
  -4   8   9       88.20       78.14     24.01 o 
  -3   8   9        2.37       20.20     18.30 o 
  -2   8   9       70.15       93.76     24.39 o 
  -1   8   9       84.50       56.41     20.58 o 
   0   8   9       70.95      121.97     25.16 o 
   1   8   9        0.84       -0.38     14.86 o 
   2   8   9       69.69       64.86     16.74 o 
   3   8   9        0.28      -10.17     11.37 o 
   4   8   9        0.00      -14.69     11.62 o 
 -16   0  10        0.21        6.86     15.25 o 
 -14   0  10       24.77       17.53     14.48 o 
 -12   0  10        9.32       -2.29     12.20 o 
 -10   0  10     1927.71     1777.29     92.24 o 
  -8   0  10     1006.14     1037.48     58.70 o 
  -6   0  10      521.65      577.27     24.41 o 
  -4   0  10      173.97      190.24     16.96 o 
  -2   0  10      806.91      879.39     33.69 o 
   0   0  10     4825.62     4875.23    154.93 o 
   2   0  10      563.73      603.36     36.59 o 
   4   0  10      280.76      229.83     20.96 o 
   6   0  10      155.34      141.41     18.30 o 
   8   0  10        3.40        6.48     11.43 o 
  10   0  10      498.17      440.99     36.21 o 
  12   0  10      151.28      192.10     27.44 o 
 -17   1  10        0.15       14.56     11.82 o 
 -16   1  10       16.20       14.44     14.48 o 
 -15   1  10      157.90      130.08     27.44 o 
 -14   1  10        1.55        1.52     13.91 o 
 -13   1  10       44.47       46.50     20.77 o 
 -12   1  10      203.00      200.51     18.46 o 
 -11   1  10      155.93      138.63     15.48 o 
 -10   1  10       80.07       80.82     12.39 o 
  -9   1  10       27.64       12.73      8.49 o 
  -8   1  10       78.27       77.10      8.30 o 
  -7   1  10      665.04      623.16     22.28 o 
  -6   1  10      191.53      203.82      9.06 o 
  -5   1  10      559.54      596.43     17.69 o 
  -4   1  10      144.06      168.69      9.02 o 
  -3   1  10      656.11      686.75     19.66 o 
  -2   1  10      202.14      209.30      9.29 o 
  -1   1  10     2582.68     2733.00     63.77 o 
   0   1  10      150.45      165.58     16.89 o 
   1   1  10      860.64      906.08     60.60 o 
   2   1  10       47.23       46.17      7.68 o 
   3   1  10       20.68        5.94      5.91 o 
   4   1  10      258.76      259.72     16.02 o 
   5   1  10      142.17      176.78     14.01 o 
   6   1  10       46.22       31.17     10.67 o 
   7   1  10        7.49        2.44      7.26 o 
   8   1  10       21.04       25.17      8.95 o 
   9   1  10      202.22      183.31     16.44 o 
  10   1  10      184.47      166.83     16.53 o 
  11   1  10       30.28       58.44     12.26 o 
  12   1  10        2.28        9.91     10.04 o 
  13   1  10        9.07       20.03     11.58 o 
 -16   2  10        1.74       -5.72     12.39 o 
 -15   2  10        1.07       -6.57      9.83 o 
 -14   2  10        8.56       12.07     14.10 o 
 -13   2  10       13.59        9.59      9.83 o 
 -12   2  10      721.19      722.82     35.13 o 
 -11   2  10       55.29       38.48     11.04 o 
 -10   2  10       36.98       36.03     10.47 o 
  -9   2  10       48.74       42.73      8.24 o 
  -8   2  10       88.33       81.69      9.14 o 
  -7   2  10       24.57       20.27      7.35 o 
  -6   2  10      950.19      907.82     29.90 o 
  -5   2  10       39.61       42.27      5.25 o 
  -4   2  10       29.85       27.07      4.72 o 
  -3   2  10        0.04       -4.94      3.29 o 
  -2   2  10       30.54       39.36      5.37 o 
  -1   2  10       35.43       44.83      6.58 o 
   0   2  10      298.71      300.27     14.21 o 
   1   2  10       70.76       68.93     13.34 o 
   2   2  10      515.57      518.90     24.52 o 
   3   2  10        1.09        0.44      5.58 o 
   4   2  10      376.28      358.31     35.07 o 
   5   2  10       42.99       47.33      9.39 o 
   6   2  10      420.24      427.41     23.10 o 
   7   2  10      243.98      245.86     15.18 o 
   8   2  10      305.89      174.95     24.39 o 
   9   2  10       48.01       45.64     10.69 o 
  10   2  10       23.88       36.51     10.31 o 
  11   2  10        0.71       -3.31      8.79 o 
  12   2  10      204.76      217.78     27.25 o 
 -16   3  10        1.10       -1.73      9.33 o 
 -15   3  10       15.44       17.67     11.67 o 
 -14   3  10       42.02       19.13     11.07 o 
 -13   3  10        6.38       -7.32      9.54 o 
 -12   3  10        3.88        0.62      9.53 o 
 -11   3  10       46.50       65.94     17.53 o 
 -10   3  10      143.90      153.62     18.59 o 
  -9   3  10       25.13       24.37      8.09 o 
  -8   3  10      268.39      262.83     15.15 o 
  -7   3  10      906.52      932.11     31.78 o 
  -6   3  10      597.31      599.24     23.02 o 
  -5   3  10       42.33       46.02      7.32 o 
  -4   3  10       27.30       16.81      7.81 o 
  -3   3  10      330.65      356.84     13.49 o 
  -2   3  10       23.55       34.40      6.95 o 
  -1   3  10        1.39        1.17      5.27 o 
   0   3  10      263.71      275.15     16.90 o 
   1   3  10      233.50      247.41     37.92 o 
   2   3  10        8.81        9.29     13.34 o 
   3   3  10     1545.20     1437.37     82.14 o 
   4   3  10      147.18      122.33     13.51 o 
   5   3  10      513.43      488.43     27.25 o 
   6   3  10      149.10      129.03     22.87 o 
   7   3  10       45.14       40.65     11.35 o 
   8   3  10       30.56       14.55      7.05 o 
   9   3  10       11.64        6.99      6.70 o 
  10   3  10       21.81       34.95     10.81 o 
  11   3  10        0.01        3.22      9.02 o 
  12   3  10        1.49       17.09     11.14 o 
 -15   4  10        7.20       -0.04     10.62 o 
 -14   4  10        0.07       -2.79     10.08 o 
 -13   4  10       39.22       67.25     22.87 o 
 -12   4  10       35.87       21.02      9.43 o 
 -11   4  10       31.45       14.87     11.68 o 
 -10   4  10       18.07       17.91      8.78 o 
  -9   4  10     1414.34     1437.68     46.51 o 
  -8   4  10      308.27      352.24     18.77 o 
  -7   4  10      560.14      544.29     26.14 o 
  -6   4  10       80.19       86.13     10.10 o 
  -5   4  10       31.51       36.75      7.51 o 
  -4   4  10       47.22       27.44     10.23 o 
  -3   4  10        3.15        5.70      8.24 o 
  -2   4  10      474.70      551.54     23.25 o 
  -1   4  10      530.05      509.87     37.80 o 
   0   4  10      313.71      201.25     24.01 o 
   1   4  10       23.85       33.27      9.33 o 
   2   4  10       45.92       54.18     10.89 o 
   3   4  10      195.75      203.01     17.58 o 
   4   4  10      777.71      742.77     37.35 o 
   5   4  10        2.57       -4.04     11.24 o 
   6   4  10       30.79       20.51     10.25 o 
   7   4  10       10.54       10.90     13.15 o 
   8   4  10        3.33        3.95      7.18 o 
   9   4  10       25.15       17.72      7.95 o 
  10   4  10       25.19       13.42      8.01 o 
  11   4  10       12.69        8.32      8.46 o 
 -14   5  10       33.39       25.33     14.29 o 
 -13   5  10       10.58       24.10     10.65 o 
 -12   5  10      198.26      185.53     19.02 o 
 -11   5  10       11.57       -5.94      8.67 o 
 -10   5  10        4.64       -3.89      7.85 o 
  -9   5  10       80.46       67.88     11.21 o 
  -8   5  10       16.60       16.04      8.69 o 
  -7   5  10       22.61       22.44      8.33 o 
  -6   5  10        6.51       12.93     10.89 o 
  -5   5  10       12.29       12.50     10.20 o 
  -4   5  10        0.08        9.03     11.82 o 
  -3   5  10       16.23       20.57     16.20 o 
  -2   5  10        1.08       -9.33      6.22 o 
  -1   5  10       82.80      101.62     15.76 o 
   0   5  10      765.94      853.16     60.22 o 
   1   5  10      169.29      175.60     30.87 o 
   2   5  10      495.30      524.55     51.65 o 
   3   5  10       83.70       85.46     22.30 o 
   4   5  10        1.10      -11.63      7.75 o 
   5   5  10       10.89       11.27     10.06 o 
   6   5  10       87.60       79.53     13.55 o 
   7   5  10       36.69       56.63     13.00 o 
   8   5  10      154.12      132.46     14.87 o 
   9   5  10        0.05       -9.06      7.44 o 
  10   5  10       14.20       23.84      9.57 o 
 -12   6  10       36.89       31.85     11.37 o 
 -11   6  10        2.75        8.68      9.63 o 
 -10   6  10       12.42       22.98     12.37 o 
  -9   6  10        6.90        1.18      8.35 o 
  -8   6  10       23.03       42.04     14.28 o 
  -7   6  10        4.01       12.58     11.91 o 
  -6   6  10      122.41      109.67     20.77 o 
  -5   6  10       18.49       14.86     17.15 o 
  -4   6  10       69.10       70.69     15.23 o 
  -3   6  10        6.28       -8.34      9.39 o 
  -2   6  10       92.89       67.21     25.92 o 
  -1   6  10       28.79       38.11     17.15 o 
   0   6  10      135.17      119.43     20.58 o 
   1   6  10      303.03      318.44     24.04 o 
   2   6  10        6.00       16.17     11.14 o 
   3   6  10       76.67       70.30     14.16 o 
   4   6  10       18.40       31.46     11.98 o 
   5   6  10        9.88        3.93     11.62 o 
   6   6  10        8.66        0.66      9.80 o 
   7   6  10        5.56       15.08     12.96 o 
   8   6  10        0.00        7.51      8.75 o 
   9   6  10       21.61       30.06     10.31 o 
 -10   7  10       26.56        4.37     13.88 o 
  -9   7  10       20.14       19.70     14.76 o 
  -8   7  10        0.64      -19.10     17.72 o 
  -7   7  10        9.14        3.62     13.21 o 
  -6   7  10      222.37      278.66     67.46 o 
  -5   7  10       11.49        8.86     13.20 o 
  -4   7  10      104.09       96.19     33.54 o 
  -3   7  10       15.51       24.39     17.91 o 
  -2   7  10      177.73      210.77     29.73 o 
  -1   7  10        0.00      -10.29     12.96 o 
   0   7  10       17.66       19.44     15.63 o 
   1   7  10        8.45        9.56     20.01 o 
   2   7  10       32.66       36.09     13.67 o 
   3   7  10      111.22      104.20     17.40 o 
   4   7  10       18.71       14.39     11.77 o 
   5   7  10        7.43       20.66     12.33 o 
   6   7  10        4.98       -5.83     10.39 o 
  -7   8  10       30.08       41.66     15.95 o 
  -6   8  10        3.03       10.49     14.13 o 
  -5   8  10       21.55        9.74     14.16 o 
  -4   8  10        4.49      -19.82     14.86 o 
  -3   8  10       24.80       28.97     19.82 o 
  -2   8  10        2.63        2.67     16.01 o 
  -1   8  10       23.03       20.96     18.30 o 
   0   8  10       10.20       17.91     17.15 o 
   1   8  10        0.24        1.14     15.63 o 
   2   8  10       61.53       53.09     15.91 o 
   3   8  10       19.55       16.76     13.74 o 
 -15   0  11        3.69       -4.19     14.10 o 
 -11   0  11       74.85       68.61     17.91 o 
  -9   0  11      107.24       78.14     17.91 o 
  -7   0  11      229.86      237.54     29.35 o 
  -5   0  11     4209.36     4280.87    160.84 o 
  -3   0  11        4.67       13.94      6.18 o 
  -1   0  11      484.13      465.37     21.69 o 
   1   0  11      530.15      533.61     33.92 o 
   3   0  11      716.71      781.73     45.74 o 
   5   0  11       50.61       36.59     11.82 o 
   7   0  11        2.66        3.05     10.29 o 
   9   0  11      262.28      227.16     26.68 o 
  11   0  11       21.49       28.20     15.63 o 
 -16   1  11       17.80        4.19     10.62 o 
 -15   1  11        6.68       15.44     11.94 o 
 -14   1  11      103.11       82.03     14.82 o 
 -13   1  11       95.61      112.13     15.68 o 
 -12   1  11        8.60       29.06     11.01 o 
 -11   1  11        8.11        7.70     10.20 o 
 -10   1  11      567.88      542.33     28.41 o 
  -9   1  11      790.31      804.70     51.65 o 
  -8   1  11       41.08       17.96      6.34 o 
  -7   1  11      269.96      272.83     15.83 o 
  -6   1  11      327.60      307.35     14.49 o 
  -5   1  11        1.95       -2.04      3.62 o 
  -4   1  11      841.91      846.81     23.57 o 
  -3   1  11       17.79       22.30      4.57 o 
  -2   1  11       65.28       73.34      6.55 o 
  -1   1  11      293.32      308.36     11.75 o 
   0   1  11      937.53      926.63     36.49 o 
   1   1  11     1509.01     1623.80     58.21 o 
   2   1  11      164.09      173.60     36.97 o 
   3   1  11       69.56       91.27     10.64 o 
   4   1  11       15.44       13.56      7.11 o 
   5   1  11      177.01      189.35     15.45 o 
   6   1  11       36.06       29.38      8.76 o 
   7   1  11       49.52       29.81      9.30 o 
   8   1  11      586.22      548.50     52.41 o 
   9   1  11       10.25       10.63     19.25 o 
  10   1  11        7.59       -2.48      8.35 o 
  11   1  11       48.99       62.58     15.06 o 
  12   1  11       54.60       81.44     14.67 o 
 -16   2  11        2.89        6.67     11.18 o 
 -15   2  11       13.36       24.94     12.09 o 
 -14   2  11       15.90       14.10     11.07 o 
 -13   2  11      263.37      289.33     23.16 o 
 -12   2  11       82.72       93.88     14.82 o 
 -11   2  11        4.34        8.39      9.43 o 
 -10   2  11       22.14       10.63     11.82 o 
  -9   2  11       95.26      113.63     22.65 o 
  -8   2  11       10.30       17.45     11.43 o 
  -7   2  11        9.35       17.58      6.39 o 
  -6   2  11       90.23      111.13     12.63 o 
  -5   2  11      672.98      685.85     31.21 o 
  -4   2  11       35.28       41.76      5.46 o 
  -3   2  11       53.89       59.49      6.08 o 
  -2   2  11        1.51       -3.22      4.53 o 
  -1   2  11        5.28        1.52      5.09 o 
   0   2  11       63.40       70.69      8.58 o 
   1   2  11        7.79       10.73     12.20 o 
   2   2  11      184.92      180.89     14.42 o 
   3   2  11     1079.12     1061.05     42.44 o 
   4   2  11      591.32      553.50     72.04 o 
   5   2  11      309.92      329.38     41.16 o 
   6   2  11        3.87        2.01     15.25 o 
   7   2  11       90.23      106.95     13.24 o 
   8   2  11       25.42       24.65      9.23 o 
   9   2  11       94.15       79.37     27.06 o 
  10   2  11        0.20       -5.29      8.42 o 
  11   2  11        5.55       13.65     10.25 o 
  12   2  11       10.37       14.11     11.12 o 
 -15   3  11        4.54       -6.13     15.25 o 
 -14   3  11        5.27       -6.26      9.27 o 
 -13   3  11        3.33       -0.76      9.97 o 
 -12   3  11      129.49      153.95     32.97 o 
 -11   3  11     1022.89      913.21     41.65 o 
 -10   3  11        9.78        6.94      7.89 o 
  -9   3  11      155.69      161.46     13.49 o 
  -8   3  11      733.48      714.06     27.04 o 
  -7   3  11       18.84       16.80      7.31 o 
  -6   3  11        7.05        4.48      7.12 o 
  -5   3  11       68.47       54.89      8.12 o 
  -4   3  11      329.49      390.53     37.16 o 
  -3   3  11      993.48     1047.66     36.18 o 
  -2   3  11       96.11      114.53     10.57 o 
  -1   3  11      225.51      231.99     15.60 o 
   0   3  11       62.32       65.83      8.97 o 
   1   3  11        2.96        2.07      6.67 o 
   2   3  11      182.19      157.34     14.76 o 
   3   3  11        0.16       -4.86      7.05 o 
   4   3  11      229.10      170.04     20.77 o 
   5   3  11        0.52       -8.35      7.22 o 
   6   3  11      446.33      407.37     40.40 o 
   7   3  11        1.36        4.93      6.64 o 
   8   3  11      139.93      118.12     18.05 o 
   9   3  11       34.04       41.79     14.29 o 
  10   3  11        5.15       15.16      9.70 o 
  11   3  11       15.22       10.24     10.53 o 
 -15   4  11       19.65       29.85     19.44 o 
 -14   4  11        2.37      -14.55      9.70 o 
 -13   4  11      124.83      132.73     17.85 o 
 -12   4  11       79.61       92.75     15.44 o 
 -11   4  11       32.00       43.63     10.64 o 
 -10   4  11      102.07      119.76     13.05 o 
  -9   4  11      293.83      293.09     22.19 o 
  -8   4  11       59.55       77.11     11.19 o 
  -7   4  11      133.23      138.85     12.82 o 
  -6   4  11      216.22      247.34     21.36 o 
  -5   4  11      345.27      337.65     77.18 o 
  -4   4  11       31.19       35.09     11.44 o 
  -3   4  11      197.49      189.53     17.94 o 
  -2   4  11       56.30       61.45      9.56 o 
  -1   4  11       84.72      100.85     17.02 o 
   0   4  11        5.60       19.14     12.58 o 
   1   4  11       60.24       41.81     10.64 o 
   2   4  11       80.15       65.77     13.15 o 
   3   4  11       17.27       14.58      9.70 o 
   4   4  11        2.37        6.20      8.78 o 
   5   4  11      112.90       66.43     12.73 o 
   6   4  11       69.90       69.59     12.82 o 
   7   4  11       46.10       36.98     11.17 o 
   8   4  11        4.19        1.79      7.06 o 
   9   4  11        0.09        9.41      7.71 o 
  10   4  11        0.27        9.61     14.86 o 
 -13   5  11       85.90       58.67     17.34 o 
 -12   5  11       21.88       41.88     11.78 o 
 -11   5  11       22.92       26.94     10.08 o 
 -10   5  11       35.46       46.74     11.29 o 
  -9   5  11        7.28       -5.55      8.03 o 
  -8   5  11       31.16       39.30     13.74 o 
  -7   5  11       34.78       71.34     32.40 o 
  -6   5  11       82.10       64.48     14.82 o 
  -5   5  11       15.30       32.40     12.13 o 
  -4   5  11        3.98        4.48      9.66 o 
  -3   5  11        3.76        1.05      9.56 o 
  -2   5  11        0.60       16.41     14.48 o 
  -1   5  11      168.18      205.42     19.20 o 
   0   5  11        3.02       15.36     10.23 o 
   1   5  11      337.57      402.21     50.31 o 
   2   5  11       44.80       51.95     12.75 o 
   3   5  11       78.73       72.50     33.16 o 
   4   5  11      126.72      134.48     16.38 o 
   5   5  11       68.39       72.92     14.16 o 
   6   5  11       75.32       63.45     13.64 o 
   7   5  11        3.86       10.61     10.29 o 
   8   5  11       59.47       75.49     16.81 o 
   9   5  11      176.89      229.53     19.06 o 
 -12   6  11       18.71       26.96     11.21 o 
 -11   6  11        0.06       -5.32     10.78 o 
 -10   6  11       60.28       68.17     17.47 o 
  -9   6  11       15.49       24.17     13.71 o 
  -8   6  11       28.21       24.16     13.20 o 
  -7   6  11       21.51       29.35     25.73 o 
  -6   6  11      119.29      137.44     19.40 o 
  -5   6  11       25.61       37.11     19.25 o 
  -4   6  11      247.74      296.50     25.88 o 
  -3   6  11       30.51       28.78     13.47 o 
  -2   6  11        0.06       -9.15     13.34 o 
  -1   6  11       17.21       -2.67     14.10 o 
   0   6  11       11.72        6.34     10.53 o 
   1   6  11       59.93       57.48     35.26 o 
   2   6  11        1.34       -9.90      9.78 o 
   3   6  11       11.59       -5.92     10.25 o 
   4   6  11      111.00      101.06     16.22 o 
   5   6  11      103.94      128.48     36.02 o 
   6   6  11        2.44        6.68     10.78 o 
   7   6  11       21.72       11.36     11.42 o 
   8   6  11        0.00        3.85      8.54 o 
 -10   7  11       17.49       35.65     16.03 o 
  -9   7  11       70.51       80.83     19.08 o 
  -8   7  11       14.31       -5.46     12.51 o 
  -7   7  11       24.33       55.21     17.04 o 
  -6   7  11       24.72       32.69     22.68 o 
  -5   7  11       40.57       66.34     16.84 o 
  -4   7  11      110.78      109.06     29.92 o 
  -3   7  11       82.37       99.86     25.16 o 
  -2   7  11      127.32      120.06     25.16 o 
  -1   7  11        2.81       15.63     16.77 o 
   0   7  11       23.89       10.67     15.63 o 
   1   7  11       24.62       38.00     13.91 o 
   2   7  11        2.32        6.13     18.68 o 
   3   7  11       10.26        8.57     12.00 o 
   4   7  11       24.50       34.79     13.64 o 
   5   7  11        0.17        1.30     13.72 o 
  -6   8  11       91.52       97.23     23.44 o 
  -5   8  11        2.71        2.08     13.34 o 
  -4   8  11        4.44       28.20     20.58 o 
  -3   8  11       11.33       34.30     20.20 o 
  -2   8  11        6.34        9.15     17.15 o 
  -1   8  11       38.78       21.34     18.68 o 
   0   8  11       15.95       16.39     18.30 o 
   1   8  11        0.36       11.05     17.15 o 
 -16   0  12       68.90       53.74     21.34 o 
 -14   0  12        0.61       17.91     17.15 o 
 -12   0  12       20.08       22.87     16.39 o 
 -10   0  12     1664.36     1507.06     82.71 o 
  -8   0  12       11.93       14.86     12.20 o 
  -6   0  12     1431.47     1420.54     70.89 o 
  -4   0  12      903.66      895.65     35.67 o 
  -2   0  12      724.75      777.74     31.80 o 
   0   0  12     1171.15     1149.73     48.98 o 
   2   0  12     1204.50     1263.89     67.84 o 
   4   0  12       22.50       22.11     11.43 o 
   6   0  12        4.61       17.53     12.20 o 
   8   0  12      329.77      301.11     30.87 o 
  10   0  12      208.75      179.52     25.54 o 
  12   0  12        0.37       30.11     16.39 o 
 -16   1  12        8.72        5.47     11.39 o 
 -15   1  12       83.81       57.00     14.25 o 
 -14   1  12       12.16        9.39     14.86 o 
 -13   1  12       11.69       16.18     11.18 o 
 -12   1  12       18.68       19.62     10.89 o 
 -11   1  12        4.65        0.01      9.66 o 
 -10   1  12      147.13      132.18     15.76 o 
  -9   1  12       19.94       22.72     24.39 o 
  -8   1  12      122.30      103.02     13.17 o 
  -7   1  12       96.75       87.84      9.20 o 
  -6   1  12        3.95        7.18      5.63 o 
  -5   1  12       38.29       36.67      5.60 o 
  -4   1  12      311.21      316.62     12.69 o 
  -3   1  12     2572.25     2524.50     60.34 o 
  -2   1  12      276.07      281.03     11.83 o 
  -1   1  12       48.91       56.71      8.19 o 
   0   1  12      264.06      271.22     13.78 o 
   1   1  12       66.14       87.52     10.51 o 
   2   1  12      227.60      225.20     15.89 o 
   3   1  12        3.27       19.44     10.86 o 
   4   1  12      651.41      580.91     70.70 o 
   5   1  12      815.69      781.75     54.89 o 
   6   1  12      121.22      120.32     16.77 o 
   7   1  12       79.55       68.32     11.99 o 
   8   1  12       25.42       38.25     10.58 o 
   9   1  12      322.46      297.18     42.69 o 
  10   1  12       13.61       12.69      9.60 o 
  11   1  12        0.30        8.80      9.81 o 
 -16   2  12       18.55       30.31     13.20 o 
 -15   2  12        4.55       -2.45     17.91 o 
 -14   2  12      100.78      110.35     17.07 o 
 -13   2  12        7.02       -0.65      9.77 o 
 -12   2  12      175.89      193.34     23.44 o 
 -11   2  12       39.74       80.81     40.97 o 
 -10   2  12       23.12        8.99     11.24 o 
  -9   2  12        4.97        2.38      6.78 o 
  -8   2  12        2.18        5.31      8.45 o 
  -7   2  12       12.08        6.03      6.51 o 
  -6   2  12       72.75       77.43      8.93 o 
  -5   2  12      142.70      123.73     10.22 o 
  -4   2  12     1235.21     1279.12     33.91 o 
  -3   2  12      354.94      345.58     16.18 o 
  -2   2  12      487.08      470.65     19.58 o 
  -1   2  12        0.61       -0.59      5.49 o 
   0   2  12       64.00       67.55      8.38 o 
   1   2  12        4.18        4.88      6.50 o 
   2   2  12        1.72        4.78      6.95 o 
   3   2  12       14.69       19.89      8.30 o 
   4   2  12      103.00       86.71     16.96 o 
   5   2  12       55.88       46.96     10.47 o 
   6   2  12       31.97       20.77      8.87 o 
   7   2  12       26.83       17.37      9.27 o 
   8   2  12        3.40       -3.70      7.51 o 
   9   2  12        1.82       -3.11      7.87 o 
  10   2  12       56.33       61.74     13.08 o 
  11   2  12        7.83       11.85     10.25 o 
 -15   3  12        2.59        1.69     11.07 o 
 -14   3  12       40.17       58.07     17.53 o 
 -13   3  12       41.43       32.38     22.30 o 
 -12   3  12      175.82      181.18     19.20 o 
 -11   3  12      179.08      166.76     17.96 o 
 -10   3  12        2.67        2.00      7.54 o 
  -9   3  12       53.84       57.89     14.20 o 
  -8   3  12       76.63       86.90     10.81 o 
  -7   3  12       59.13       71.56      9.97 o 
  -6   3  12        3.88       -2.66      6.60 o 
  -5   3  12       84.01       75.35     12.80 o 
  -4   3  12      224.70      231.51     19.05 o 
  -3   3  12      315.08      333.10     17.23 o 
  -2   3  12      128.98      130.18     17.83 o 
  -1   3  12      117.14      129.73     11.74 o 
   0   3  12       33.94       29.27      9.39 o 
   1   3  12        4.59       13.81      8.22 o 
   2   3  12      305.65      296.02     63.46 o 
   3   3  12      181.58      163.38     15.95 o 
   4   3  12       23.08       30.40     10.10 o 
   5   3  12       28.46       25.83     10.47 o 
   6   3  12       32.32       20.25      9.93 o 
   7   3  12       19.24       22.35      9.89 o 
   8   3  12        1.73       -7.40     12.96 o 
   9   3  12      100.58       92.15     14.74 o 
  10   3  12       43.87       51.02     12.81 o 
 -14   4  12        4.28       -7.26     16.20 o 
 -13   4  12      122.37      118.70     44.21 o 
 -12   4  12        0.17       -2.87     10.07 o 
 -11   4  12      135.61      112.01     13.59 o 
 -10   4  12       42.41       56.24     11.33 o 
  -9   4  12       35.46       50.95     10.77 o 
  -8   4  12        0.22       -2.27      8.15 o 
  -7   4  12      106.07      123.03     16.44 o 
  -6   4  12        3.45      -12.47      9.56 o 
  -5   4  12      177.55      173.92     18.83 o 
  -4   4  12      284.00      349.27     36.40 o 
  -3   4  12        0.30      -10.52      9.23 o 
  -2   4  12       92.83       96.01     11.59 o 
  -1   4  12      374.33      333.83     26.94 o 
   0   4  12      170.87      151.18     20.39 o 
   1   4  12       32.21       33.23     10.91 o 
   2   4  12      252.82      258.66     29.54 o 
   3   4  12      536.42      531.95     52.60 o 
   4   4  12       31.66       40.12     11.56 o 
   5   4  12      136.32      112.69     15.03 o 
   6   4  12      193.65      202.80     19.32 o 
   7   4  12       17.71        8.04      9.34 o 
   8   4  12        3.72        6.50      7.86 o 
   9   4  12        6.96       23.95     11.35 o 
  10   4  12      109.15      114.39     16.70 o 
 -13   5  12        1.22       -3.90     10.62 o 
 -12   5  12       62.76       86.12     13.44 o 
 -11   5  12        2.56        1.83      8.80 o 
 -10   5  12        6.06       17.30     12.91 o 
  -9   5  12        0.56       13.70     12.51 o 
  -8   5  12       66.25       63.05     15.57 o 
  -7   5  12       32.01       23.01     12.86 o 
  -6   5  12       23.53       46.77     13.88 o 
  -5   5  12       40.17       52.46     14.49 o 
  -4   5  12      326.75      340.68     54.50 o 
  -3   5  12       23.97       10.62     12.77 o 
  -2   5  12       41.90       37.10     12.80 o 
  -1   5  12      103.19      113.09     15.89 o 
   0   5  12        5.23        7.47     10.23 o 
   1   5  12       38.03       54.72     13.29 o 
   2   5  12       24.20       48.29     12.90 o 
   3   5  12       71.71       75.86     17.53 o 
   4   5  12      449.03      532.46     41.16 o 
   5   5  12       38.42       46.67     12.80 o 
   6   5  12        0.34        8.00     10.15 o 
   7   5  12        1.40        2.42     10.42 o 
   8   5  12       92.86       81.02     12.05 o 
 -11   6  12        1.88        4.11     13.20 o 
 -10   6  12       13.85       27.60     14.76 o 
  -9   6  12       88.12      127.16     20.28 o 
  -8   6  12        0.03       -7.25     11.45 o 
  -7   6  12        4.49        3.94     12.26 o 
  -6   6  12        4.95        3.44     11.45 o 
  -5   6  12        1.22        7.16     12.59 o 
  -4   6  12       74.67       71.76     16.49 o 
  -3   6  12      176.73      220.15     23.06 o 
  -2   6  12        8.26       22.87     16.77 o 
  -1   6  12       13.38       14.48     16.01 o 
   0   6  12       63.78       83.84     15.72 o 
   1   6  12        1.14      -11.77      9.93 o 
   2   6  12        9.09       -0.90     17.53 o 
   3   6  12        0.17        1.69     10.42 o 
   4   6  12      105.34       74.15     29.73 o 
   5   6  12        7.37       -1.15     18.10 o 
   6   6  12        1.41       -2.09     15.25 o 
   7   6  12        4.44        2.54     11.84 o 
  -9   7  12       16.88       26.96     15.48 o 
  -8   7  12       22.94       38.73     16.29 o 
  -7   7  12       45.39       69.28     18.42 o 
  -6   7  12      238.15      215.27     24.69 o 
  -5   7  12       61.84       70.22     17.91 o 
  -4   7  12        2.13       -4.19     12.94 o 
  -3   7  12       22.09       11.82     17.91 o 
  -2   7  12       24.70       68.23     22.11 o 
  -1   7  12       18.22       19.06     17.15 o 
   0   7  12       43.96       15.63     17.53 o 
   1   7  12       32.53       51.45     19.44 o 
   2   7  12        0.59        1.46     12.08 o 
   3   7  12        0.99        2.01     11.89 o 
   4   7  12        7.12        8.02     12.13 o 
  -3   8  12        0.54       -2.67     19.06 o 
  -2   8  12       44.32       51.45     22.49 o 
 -15   0  13      100.61       71.27     21.73 o 
 -13   0  13        3.02        7.62     14.48 o 
 -11   0  13       18.12        1.91     14.48 o 
  -9   0  13       16.79       12.96     14.86 o 
  -7   0  13      201.79      158.56     21.73 o 
  -5   0  13      228.81      235.91     15.83 o 
  -3   0  13     1093.52     1160.84     58.32 o 
  -1   0  13       11.30       -4.95      8.77 o 
   1   0  13     1050.72     1060.35     59.46 o 
   3   0  13     1038.51     1047.77     60.22 o 
   5   0  13      689.68      639.95     43.45 o 
   7   0  13        0.95       -6.86     10.29 o 
   9   0  13      110.10       90.33     20.20 o 
  11   0  13       91.93      155.51     27.06 o 
 -16   1  13        5.58       12.51     11.58 o 
 -15   1  13       49.31       34.28     16.58 o 
 -14   1  13       70.45       81.11     15.89 o 
 -13   1  13       71.89       84.48     16.96 o 
 -12   1  13      130.95       93.87     15.21 o 
 -11   1  13      143.10      116.83     16.70 o 
 -10   1  13        5.56       -3.62      8.62 o 
  -9   1  13        0.39       -7.41      8.41 o 
  -8   1  13       90.19       77.62     13.05 o 
  -7   1  13      145.08      139.86     12.13 o 
  -6   1  13      256.11      246.75     14.12 o 
  -5   1  13       82.59       63.62      6.79 o 
  -4   1  13       75.42       91.39      7.69 o 
  -3   1  13      116.01      129.00     10.26 o 
  -2   1  13      526.45      524.53     20.72 o 
  -1   1  13       11.00       -0.86      5.47 o 
   0   1  13      225.01      210.51     12.69 o 
   1   1  13        3.56        2.27      6.60 o 
   2   1  13      142.38      172.35     15.21 o 
   3   1  13      123.45      115.57     13.91 o 
   4   1  13      253.50      264.75     37.92 o 
   5   1  13       23.62       28.97      9.70 o 
   6   1  13       25.29       18.38     11.24 o 
   7   1  13        8.30        1.53      7.87 o 
   8   1  13       13.79       15.51      9.54 o 
   9   1  13       21.13        9.14     16.77 o 
  10   1  13       29.97       31.74     10.99 o 
  11   1  13       99.19      101.33     19.82 o 
 -15   2  13       39.99       37.78     13.59 o 
 -14   2  13        0.41        7.53     11.39 o 
 -13   2  13      301.69      191.34     30.11 o 
 -12   2  13       25.96       23.97     11.67 o 
 -11   2  13      847.46      810.45     55.08 o 
 -10   2  13      183.39      201.37     28.97 o 
  -9   2  13      543.29      555.92     29.82 o 
  -8   2  13       43.75       51.62     10.37 o 
  -7   2  13      509.26      509.47     21.32 o 
  -6   2  13      219.39      195.65     22.04 o 
  -5   2  13       42.34       43.40     10.44 o 
  -4   2  13        9.54       16.51      6.45 o 
  -3   2  13        5.95       -1.28      5.78 o 
  -2   2  13       57.70       53.42      8.53 o 
  -1   2  13      379.97      406.80     18.52 o 
   0   2  13      129.43      118.40     10.85 o 
   1   2  13      121.52      138.46     24.97 o 
   2   2  13       64.26       82.37     12.09 o 
   3   2  13       57.52       58.91     11.31 o 
   4   2  13       81.57       96.86     13.29 o 
   5   2  13       12.14       15.69      9.43 o 
   6   2  13       24.26       13.29      9.03 o 
   7   2  13        8.38       -0.49      9.34 o 
   8   2  13        0.04        3.66      9.25 o 
   9   2  13       82.22       65.27     13.17 o 
  10   2  13       21.34       25.85     16.77 o 
 -15   3  13       20.01       32.73     15.63 o 
 -14   3  13        3.73       -1.49     11.36 o 
 -13   3  13       45.95       16.24     16.01 o 
 -12   3  13       29.61       53.38     14.01 o 
 -11   3  13        0.62       16.44     11.28 o 
 -10   3  13        7.40       -6.10     12.58 o 
  -9   3  13        0.72       -1.27     13.69 o 
  -8   3  13        4.45       15.06      7.99 o 
  -7   3  13      234.33      226.45     20.19 o 
  -6   3  13        7.33        9.84     15.06 o 
  -5   3  13      262.33      211.72     19.14 o 
  -4   3  13       57.92       62.84     12.63 o 
  -3   3  13      245.38      271.48     26.68 o 
  -2   3  13      462.96      463.00     24.28 o 
  -1   3  13       65.09       66.16      9.73 o 
   0   3  13       12.25        6.48      8.62 o 
   1   3  13       56.88       64.41     11.70 o 
   2   3  13       67.06       53.67     11.97 o 
   3   3  13      176.88      180.90     17.34 o 
   4   3  13      348.37      360.15     30.87 o 
   5   3  13       58.13       53.87     12.21 o 
   6   3  13        4.07       -3.96      9.15 o 
   7   3  13       19.38       23.04     12.01 o 
   8   3  13        0.16       13.91      9.80 o 
   9   3  13        0.18        9.42     10.25 o 
  10   3  13        3.69        1.02     12.77 o 
 -14   4  13       22.54       -6.75     21.92 o 
 -13   4  13        6.50        8.94     15.44 o 
 -12   4  13        0.01        1.58     11.17 o 
 -11   4  13        0.39       -6.62      9.98 o 
 -10   4  13        0.29       13.81      9.68 o 
  -9   4  13      258.04      252.41     23.43 o 
  -8   4  13      167.00      188.67     24.58 o 
  -7   4  13       19.65       11.40     11.18 o 
  -6   4  13        0.04       -3.11     10.85 o 
  -5   4  13       90.36       77.68     22.68 o 
  -4   4  13       24.02       16.77     16.77 o 
  -3   4  13      214.86      194.42     20.12 o 
  -2   4  13        3.29       -1.35     16.01 o 
  -1   4  13      314.29      329.70     19.21 o 
   0   4  13        7.27       16.82     10.64 o 
   1   4  13      149.62      167.49     20.01 o 
   2   4  13      138.57      129.87     16.33 o 
   3   4  13      139.98      117.38     15.79 o 
   4   4  13       12.24        8.19     16.01 o 
   5   4  13       54.96       40.35     11.72 o 
   6   4  13        6.41       -7.05     12.01 o 
   7   4  13        0.46       -9.77      8.72 o 
   8   4  13        0.01        5.47      9.73 o 
   9   4  13        4.19       -4.71      9.80 o 
 -12   5  13      141.60      113.96     28.59 o 
 -11   5  13       16.55       10.00     13.34 o 
 -10   5  13       34.51       40.58     15.30 o 
  -9   5  13        1.46        0.83     27.25 o 
  -8   5  13        0.88        2.35     11.39 o 
  -7   5  13       18.39       29.42     13.78 o 
  -6   5  13       14.21       20.47     12.73 o 
  -5   5  13        0.30       -3.62     11.43 o 
  -4   5  13      237.87      233.74     22.95 o 
  -3   5  13      257.13      213.70     53.74 o 
  -2   5  13       12.87        8.56     15.63 o 
  -1   5  13      176.81      203.15     28.97 o 
   0   5  13       25.19       12.53     11.16 o 
   1   5  13        1.60        4.38     10.78 o 
   2   5  13      105.19      118.96     22.68 o 
   3   5  13       31.44       34.95     12.36 o 
   4   5  13        0.00       20.96     11.54 o 
   5   5  13        2.30       -4.40      9.81 o 
   6   5  13        2.38        1.93     10.07 o 
   7   5  13        3.93       -9.05     10.50 o 
 -11   6  13       77.84       96.42     20.28 o 
 -10   6  13       89.06      107.54     20.21 o 
  -9   6  13        0.61       -5.10     12.36 o 
  -8   6  13       93.03      145.17     20.98 o 
  -7   6  13       97.76      133.33     21.09 o 
  -6   6  13        2.27       -1.82     13.07 o 
  -5   6  13        2.19       -4.09     35.64 o 
  -4   6  13       64.22       50.73     24.97 o 
  -3   6  13       25.89       39.16     15.63 o 
  -2   6  13       55.19       76.23     22.49 o 
  -1   6  13       30.84       35.83     19.44 o 
   0   6  13       21.24       24.77     17.53 o 
   1   6  13        1.74       -8.67     11.04 o 
   2   6  13        0.04       -6.67     10.86 o 
   3   6  13        2.74       10.31     18.87 o 
   4   6  13        0.18        2.88     11.56 o 
   5   6  13       16.39       25.21     12.81 o 
   6   6  13       57.03       56.92     15.46 o 
  -8   7  13        4.63        5.91     14.01 o 
  -7   7  13       56.47       49.97     17.22 o 
  -6   7  13       69.39      101.56     19.70 o 
  -5   7  13      109.64      114.92     21.24 o 
  -4   7  13        1.79        6.52     14.09 o 
  -3   7  13       61.18       86.14     25.16 o 
  -2   7  13        6.26      -12.20     15.63 o 
  -1   7  13        3.68        0.00     17.15 o 
   0   7  13       50.43       41.16     19.82 o 
   1   7  13       16.67       31.64     18.68 o 
   2   7  13        3.57        8.45     13.46 o 
   3   7  13       47.76       41.66     38.69 o 
 -14   0  14       56.35       77.37     22.87 o 
 -12   0  14        6.60       -6.10     14.48 o 
 -10   0  14      263.71      219.16     28.20 o 
  -8   0  14      271.40      221.83     26.30 o 
  -6   0  14      154.71      133.40     20.96 o 
  -4   0  14      124.72      150.71     14.06 o 
  -2   0  14       60.40      108.25     17.53 o 
   0   0  14      170.65      186.00     21.73 o 
   2   0  14       82.77       93.00     17.53 o 
   4   0  14       23.69       30.49     14.10 o 
   6   0  14       26.83       17.53     13.72 o 
   8   0  14        2.46        9.53     14.10 o 
  10   0  14      138.15       85.38     20.96 o 
 -15   1  14        0.13       -3.68     10.77 o 
 -14   1  14       79.22       24.99     14.86 o 
 -13   1  14       80.92       65.30     15.33 o 
 -12   1  14      138.05      163.56     20.58 o 
 -11   1  14        5.51       10.64     12.01 o 
 -10   1  14      188.24      176.18     18.23 o 
  -9   1  14      244.22      248.83     29.54 o 
  -8   1  14       33.23       32.40     11.32 o 
  -7   1  14      142.75      151.65     12.18 o 
  -6   1  14        0.87       -6.55      5.79 o 
  -5   1  14       19.27       14.13      6.96 o 
  -4   1  14       21.44       28.07      7.04 o 
  -3   1  14      206.89      224.98     13.47 o 
  -2   1  14      764.89      797.21     43.09 o 
  -1   1  14      125.71      139.17     11.27 o 
   0   1  14       78.62       81.92     11.85 o 
   1   1  14      466.63      541.48     27.22 o 
   2   1  14      253.11      278.72     19.62 o 
   3   1  14      138.99      121.40     25.92 o 
   4   1  14       22.84       32.79      9.96 o 
   5   1  14      150.73      136.22     15.21 o 
   6   1  14        2.39       -0.79      7.95 o 
   7   1  14        0.14       -9.32      7.38 o 
   8   1  14       36.93       46.33     12.09 o 
   9   1  14        3.00        7.76     10.10 o 
  10   1  14       23.44       52.37     13.59 o 
 -15   2  14        0.04       -4.63     11.12 o 
 -14   2  14        2.70        3.62     11.05 o 
 -13   2  14       49.77       46.26     14.22 o 
 -12   2  14       84.91       81.19     15.19 o 
 -11   2  14      117.87      101.16     20.20 o 
 -10   2  14      413.68      430.53     26.96 o 
  -9   2  14       17.06       18.38     10.42 o 
  -8   2  14       40.91       51.17      9.37 o 
  -7   2  14       38.53       25.30      7.89 o 
  -6   2  14        4.52        0.31      8.73 o 
  -5   2  14        2.89        6.80      8.97 o 
  -4   2  14      127.52      115.06     14.29 o 
  -3   2  14       26.91       23.47      7.62 o 
  -2   2  14       42.26       60.19      9.46 o 
  -1   2  14      240.97      232.27     19.98 o 
   0   2  14      286.30      314.64     21.15 o 
   1   2  14        0.73        4.51      8.22 o 
   2   2  14      975.13     1089.39     45.67 o 
   3   2  14        0.43      -11.72      7.82 o 
   4   2  14       52.55       44.37     14.48 o 
   5   2  14       46.28       43.45     11.16 o 
   6   2  14       14.36        6.21      9.30 o 
   7   2  14       52.22       45.05     12.05 o 
   8   2  14       35.45       35.11     11.17 o 
   9   2  14       19.40        8.17     10.35 o 
 -14   3  14        1.01       -3.54     11.89 o 
 -13   3  14        4.43       -5.76     13.72 o 
 -12   3  14       87.15       71.99     15.14 o 
 -11   3  14        0.00       11.03     11.55 o 
 -10   3  14      156.75      170.91     19.40 o 
  -9   3  14       56.73       68.39     16.39 o 
  -8   3  14       22.71       31.25     12.15 o 
  -7   3  14      243.49      234.90     46.88 o 
  -6   3  14      228.07      214.24     20.24 o 
  -5   3  14      280.26      310.66     23.06 o 
  -4   3  14       16.81       18.63     10.81 o 
  -3   3  14       17.48       15.28     11.01 o 
  -2   3  14       51.22       61.73     11.67 o 
  -1   3  14      128.38      143.72     13.41 o 
   0   3  14      891.26      905.74     74.70 o 
   1   3  14      159.35      190.77     50.31 o 
   2   3  14       67.59       77.77     13.86 o 
   3   3  14       84.76       78.66     13.48 o 
   4   3  14       16.20        2.42     12.58 o 
   5   3  14        0.21       -2.89     12.96 o 
   6   3  14        3.75        3.53      9.61 o 
   7   3  14       13.00       21.94     11.24 o 
   8   3  14       13.06        9.10     10.14 o 
   9   3  14       13.31       15.06     11.23 o 
 -13   4  14       57.09       50.97     15.19 o 
 -12   4  14      102.19       49.07     14.19 o 
 -11   4  14        0.03       -3.05     16.77 o 
 -10   4  14       43.96       52.32     14.60 o 
  -9   4  14      147.39      145.39     19.03 o 
  -8   4  14      205.51      217.21     22.06 o 
  -7   4  14        8.89        7.42     12.75 o 
  -6   4  14        2.35       -2.73     17.53 o 
  -5   4  14      247.47      264.42     26.87 o 
  -4   4  14       23.76       36.83     21.92 o 
  -3   4  14       14.69        5.25     10.91 o 
  -2   4  14       14.23        7.84     11.23 o 
  -1   4  14       16.90       19.60     11.18 o 
   0   4  14        2.34       -5.14     10.48 o 
   1   4  14       28.99       30.84     12.24 o 
   2   4  14      105.93      135.42     32.97 o 
   3   4  14        0.71       -2.98      9.30 o 
   4   4  14      178.40      185.01     19.35 o 
   5   4  14        5.64        9.49     10.35 o 
   6   4  14        1.10       -4.04      9.89 o 
   7   4  14        3.88       17.69     11.39 o 
   8   4  14        2.68        2.24     13.34 o 
 -12   5  14        0.00       -4.19     19.44 o 
 -11   5  14       92.61      106.92     37.92 o 
 -10   5  14        4.95       14.81     13.98 o 
  -9   5  14       10.72       -2.81     12.63 o 
  -8   5  14       32.50       54.34     24.77 o 
  -7   5  14        2.96       11.94     24.39 o 
  -6   5  14       51.18       33.29     14.29 o 
  -5   5  14        1.90      -10.29     11.32 o 
  -4   5  14       25.09       17.81     13.55 o 
  -3   5  14       13.33       25.63     13.51 o 
  -2   5  14      189.95      182.93     21.61 o 
  -1   5  14       28.48       14.86     15.63 o 
   0   5  14        1.07      -13.18      8.78 o 
   1   5  14       67.69       58.61     14.10 o 
   2   5  14       68.67       55.37     31.83 o 
   3   5  14      117.84      147.57     23.44 o 
   4   5  14       45.47       64.94     18.30 o 
   5   5  14       20.94       28.24     15.06 o 
   6   5  14       56.53       70.91     15.73 o 
 -10   6  14       71.42       85.43     19.59 o 
  -9   6  14       15.37       12.42     33.73 o 
  -8   6  14       45.49       62.01     18.11 o 
  -7   6  14       61.77       59.89     17.09 o 
  -6   6  14       84.27       35.14     16.20 o 
  -5   6  14        5.58       -1.49     11.97 o 
  -4   6  14       22.23       10.10     14.28 o 
  -3   6  14       92.04      129.33     20.14 o 
  -2   6  14       34.12       24.39     19.44 o 
  -1   6  14        0.23       -9.15     15.63 o 
   0   6  14        5.57       24.39     19.06 o 
   1   6  14        0.24       -2.45     11.81 o 
   2   6  14       40.20       49.72     15.19 o 
   3   6  14       63.44       68.59     24.20 o 
   4   6  14        0.26       -2.22     16.58 o 
  -6   7  14       19.77        8.69     14.96 o 
  -5   7  14        1.00        2.88     14.74 o 
  -4   7  14       28.88       32.46     17.53 o 
  -3   7  14        0.01       -8.77     17.91 o 
  -2   7  14      100.79       84.61     25.16 o 
  -1   7  14       12.18       22.49     20.96 o 
   0   7  14       52.73       62.51     23.63 o 
   1   7  14        3.01       22.87     17.91 o 
 -15   0  15        2.11        9.91     16.77 o 
 -13   0  15      233.99      215.35     32.02 o 
 -11   0  15      162.13      133.02     24.39 o 
  -9   0  15       19.57       42.31     17.53 o 
  -7   0  15       34.34       24.01     16.01 o 
  -5   0  15      531.01      551.46     26.96 o 
  -3   0  15      258.33      238.98     23.25 o 
  -1   0  15       17.13       20.20     12.58 o 
   1   0  15      293.27      322.83     28.97 o 
   3   0  15      214.97      214.59     26.30 o 
   5   0  15       74.52       85.38     19.44 o 
   7   0  15       14.49        9.15     14.10 o 
   9   0  15       29.01       59.08     19.82 o 
 -14   1  15       48.07       43.99     14.37 o 
 -13   1  15       13.49       16.54     14.48 o 
 -12   1  15        6.20        0.00     11.28 o 
 -11   1  15       90.72       71.83     14.91 o 
 -10   1  15       79.60       68.09     14.40 o 
  -9   1  15       89.04       92.34     15.33 o 
  -8   1  15        5.71       -0.32      9.70 o 
  -7   1  15      188.00      184.45     18.11 o 
  -6   1  15      191.20      182.76     41.74 o 
  -5   1  15      904.42      805.98     44.59 o 
  -4   1  15       36.74       52.69     11.97 o 
  -3   1  15       19.23       28.52      7.84 o 
  -2   1  15      369.86      366.95     21.02 o 
  -1   1  15       21.05       23.72      9.42 o 
   0   1  15      195.54      210.35     21.15 o 
   1   1  15     1072.60     1105.22     65.75 o 
   2   1  15        0.04       17.61      9.50 o 
   3   1  15       52.11       57.16     11.85 o 
   4   1  15      128.47      142.72     15.89 o 
   5   1  15        7.78        2.80      9.12 o 
   6   1  15       11.37        9.70     17.34 o 
   7   1  15        2.10        8.08      9.81 o 
   8   1  15        8.53        2.35      9.93 o 
   9   1  15        7.66       21.55     11.72 o 
 -14   2  15        9.40        6.67     12.13 o 
 -13   2  15       12.77       20.01     12.40 o 
 -12   2  15        1.86       -8.13     10.85 o 
 -11   2  15        3.62        6.02     18.68 o 
 -10   2  15       50.06       52.25     13.71 o 
  -9   2  15        3.52       -5.98     10.08 o 
  -8   2  15       21.19       -0.38     15.25 o 
  -7   2  15        8.49        6.65     13.15 o 
  -6   2  15       36.53       23.75     10.57 o 
  -5   2  15       33.18       42.06     12.08 o 
  -4   2  15      172.81      159.97     17.12 o 
  -3   2  15      184.79      182.51     25.68 o 
  -2   2  15      117.60      101.86     11.36 o 
  -1   2  15        2.41       -0.68      7.11 o 
   0   2  15      242.35      223.68     18.72 o 
   1   2  15       50.03       67.52     29.73 o 
   2   2  15       92.60       87.92     13.71 o 
   3   2  15       66.84       61.79     12.86 o 
   4   2  15       33.33       25.36     10.91 o 
   5   2  15       91.59       91.46     14.64 o 
   6   2  15       19.18        5.58      9.89 o 
   7   2  15       78.31       79.91     22.30 o 
   8   2  15        0.30        6.55     10.25 o 
 -13   3  15       33.48       24.87     22.49 o 
 -12   3  15       20.85       18.31     12.36 o 
 -11   3  15      140.21      123.77     18.39 o 
 -10   3  15       26.31       19.06     17.53 o 
  -9   3  15      172.09      193.24     31.25 o 
  -8   3  15      399.19      407.21     27.10 o 
  -7   3  15       15.29       15.52     11.72 o 
  -6   3  15       26.98       18.36     11.54 o 
  -5   3  15        2.60       -5.01     23.25 o 
  -4   3  15       30.05       24.58     12.08 o 
  -3   3  15      224.31      189.74     35.64 o 
  -2   3  15        9.46        0.90      7.50 o 
  -1   3  15       41.54       30.64      9.43 o 
   0   3  15      120.08      134.78     16.20 o 
   1   3  15      332.40      333.97     23.58 o 
   2   3  15      114.30      102.72     14.94 o 
   3   3  15       35.98       12.83     10.79 o 
   4   3  15        0.87      -14.33     15.25 o 
   5   3  15       31.25       18.10     11.28 o 
   6   3  15        8.06       13.60     10.77 o 
   7   3  15       34.48       46.08     13.18 o 
   8   3  15       20.01       21.38     11.70 o 
 -12   4  15       71.67       75.47     25.92 o 
 -11   4  15       18.05       24.01     20.58 o 
 -10   4  15       16.93       15.63     18.30 o 
  -9   4  15       51.78       40.78     17.15 o 
  -8   4  15        1.14       -6.79     11.70 o 
  -7   4  15        0.04        1.91     11.71 o 
  -6   4  15       42.83       19.67     19.63 o 
  -5   4  15       13.31       27.54     12.90 o 
  -4   4  15       39.73       46.82     28.01 o 
  -3   4  15        9.76        7.16     12.00 o 
  -2   4  15      110.16      115.39     17.61 o 
  -1   4  15       10.40        7.24     14.48 o 
   0   4  15        0.00        2.45     10.50 o 
   1   4  15       16.35       22.40     11.85 o 
   2   4  15       20.09       11.77     11.07 o 
   3   4  15        1.10      -14.86      9.91 o 
   4   4  15       35.40       32.12     12.63 o 
   5   4  15       51.43       57.58     14.22 o 
   6   4  15        3.27       12.84     11.23 o 
   7   4  15       47.61       56.08     14.38 o 
 -11   5  15       18.62        4.95     21.34 o 
 -10   5  15        0.72       16.59     14.52 o 
  -9   5  15        0.18        0.70     13.07 o 
  -8   5  15       18.70       14.30     16.39 o 
  -7   5  15       64.43       52.64     16.38 o 
  -6   5  15       46.93       66.08     16.48 o 
  -5   5  15        3.65       -1.08     13.02 o 
  -4   5  15       55.59       32.40     16.01 o 
  -3   5  15        0.00       -9.04     11.82 o 
  -2   5  15        2.51        3.18     12.51 o 
  -1   5  15       50.73       50.31     20.58 o 
   0   5  15       32.49       62.89     20.58 o 
   1   5  15      272.34      262.99     34.30 o 
   2   5  15      106.76      119.92     17.92 o 
   3   5  15      213.70      212.62     24.77 o 
   4   5  15       78.77      114.73     19.25 o 
   5   5  15       37.97       33.60     13.07 o 
  -8   6  15       51.68       30.26     16.11 o 
  -7   6  15        0.81       -1.37     13.20 o 
  -6   6  15        5.70       12.02     14.19 o 
  -5   6  15       31.02       27.91     16.02 o 
  -4   6  15        0.10       13.20     16.58 o 
  -3   6  15      110.07       96.10     19.04 o 
  -2   6  15       28.06       37.73     20.96 o 
  -1   6  15       71.51       84.23     24.01 o 
   0   6  15       19.55       38.11     20.20 o 
   1   6  15      114.82      102.15     24.77 o 
   2   6  15       21.60       22.38     15.25 o 
   3   6  15      124.73      122.06     35.07 o 
 -14   0  16       22.89       -2.67     17.15 o 
 -12   0  16       18.58       20.96     16.77 o 
 -10   0  16       35.32       30.87     16.39 o 
  -8   0  16      111.53      135.31     24.01 o 
  -6   0  16        7.68        8.77     13.34 o 
  -4   0  16       29.56       23.63     13.34 o 
  -2   0  16        0.23       -6.86     12.20 o 
   0   0  16      444.50      410.88     33.92 o 
   2   0  16        1.97        0.00     12.96 o 
   4   0  16      120.03      141.02     23.25 o 
   6   0  16       33.33       44.59     17.91 o 
   8   0  16        9.07       -1.52     14.10 o 
 -14   1  16       68.75       53.90     15.62 o 
 -13   1  16       24.60       44.11     14.74 o 
 -12   1  16       67.85       59.29     15.36 o 
 -11   1  16       63.16       49.39     14.40 o 
 -10   1  16        0.00       -6.88      9.81 o 
  -9   1  16       55.76       51.54     13.56 o 
  -8   1  16       38.91       17.91     15.25 o 
  -7   1  16        2.19        5.72     14.86 o 
  -6   1  16      118.60      115.32     16.58 o 
  -5   1  16       13.09       27.81     10.35 o 
  -4   1  16      247.81      220.77     14.85 o 
  -3   1  16       74.83       57.52     11.18 o 
  -2   1  16        5.64        6.10      9.16 o 
  -1   1  16      461.01      416.98     34.30 o 
   0   1  16        4.08        7.94     10.29 o 
   1   1  16        5.89       12.53     20.39 o 
   2   1  16       21.63       36.17     11.67 o 
   3   1  16       49.90       42.44     11.72 o 
   4   1  16      119.99      114.49     15.60 o 
   5   1  16      102.73      120.90     16.03 o 
   6   1  16        8.92       18.10     11.32 o 
   7   1  16        4.99        4.66     20.39 o 
   8   1  16       32.41       36.92     19.06 o 
 -13   2  16        7.03       17.85     24.20 o 
 -12   2  16      124.24       87.77     16.49 o 
 -11   2  16        9.50       21.45     12.21 o 
 -10   2  16       35.53       46.12     21.34 o 
  -9   2  16        5.85      -12.96     12.96 o 
  -8   2  16      145.00      131.88     25.92 o 
  -7   2  16       21.62       17.71     10.99 o 
  -6   2  16      182.03      195.00     18.77 o 
  -5   2  16        1.94      -13.32      8.88 o 
  -4   2  16      108.57       98.51     16.39 o 
  -3   2  16       56.65       52.81     13.24 o 
  -2   2  16       76.91       90.40     11.41 o 
  -1   2  16        4.56        2.03     14.29 o 
   0   2  16      384.26      456.45     27.06 o 
   1   2  16       73.14       76.52     13.72 o 
   2   2  16       86.76       91.44     25.54 o 
   3   2  16        2.23       -3.70     15.25 o 
   4   2  16        7.47        7.10     10.20 o 
   5   2  16       58.50       34.98     12.15 o 
   6   2  16       14.58        8.77     10.78 o 
   7   2  16        1.43      -12.46     11.62 o 
 -13   3  16       27.80       37.47     15.33 o 
 -12   3  16       65.84      102.15     27.82 o 
 -11   3  16       28.82       60.98     24.39 o 
 -10   3  16      130.11      137.59     28.97 o 
  -9   3  16        5.49      -18.30     15.63 o 
  -8   3  16       34.81       22.34     12.43 o 
  -7   3  16        7.96       10.51     11.54 o 
  -6   3  16        1.97       -8.59     10.20 o 
  -5   3  16       39.50       45.13     26.49 o 
  -4   3  16       23.90       22.52     11.97 o 
  -3   3  16        0.44        9.83     11.91 o 
  -2   3  16        0.02       -1.75     10.04 o 
  -1   3  16      152.06      155.32     37.35 o 
   0   3  16        8.50       17.10     11.12 o 
   1   3  16       43.83       54.71     13.88 o 
   2   3  16       39.83       58.97     13.07 o 
   3   3  16       16.10        7.36     11.07 o 
   4   3  16        5.20        9.14     10.91 o 
   5   3  16        5.22        4.37     10.37 o 
   6   3  16       83.10      108.49     16.92 o 
   7   3  16        0.15       -0.35     16.01 o 
 -11   4  16        0.04       32.02     20.96 o 
 -10   4  16       22.67       26.30     22.49 o 
  -9   4  16       27.66       31.87     16.39 o 
  -8   4  16        5.66       -5.34     12.80 o 
  -7   4  16      114.49      127.79     19.63 o 
  -6   4  16      213.09      198.28     22.78 o 
  -5   4  16        5.42        5.43     11.50 o 
  -4   4  16       40.87       41.00     14.55 o 
  -3   4  16       23.97       32.17     13.59 o 
  -2   4  16       17.04       27.70     13.44 o 
  -1   4  16       85.11       77.37     22.49 o 
   0   4  16        0.60      -14.89      9.93 o 
   1   4  16        0.04        0.88     10.89 o 
   2   4  16       21.90       11.94     14.67 o 
   3   4  16        4.14       -4.05     10.42 o 
   4   4  16        2.28        7.02     11.39 o 
   5   4  16        6.06       -2.04     10.96 o 
 -10   5  16        7.69       17.56     14.87 o 
  -9   5  16        6.50       10.10     14.01 o 
  -8   5  16       15.53        1.45     13.78 o 
  -7   5  16       67.64       71.91     21.73 o 
  -6   5  16        0.41        5.78     13.47 o 
  -5   5  16       30.88       32.24     15.25 o 
  -4   5  16       45.80       22.46     14.36 o 
  -3   5  16        0.24       -7.64     12.45 o 
  -2   5  16      348.93      373.14     39.64 o 
  -1   5  16       91.81       84.61     23.63 o 
   0   5  16       14.30       22.49     19.06 o 
   1   5  16       16.47       16.96     14.67 o 
   2   5  16       16.36       44.55     14.98 o 
   3   5  16        9.01       10.60     13.18 o 
   4   5  16       31.73       47.13     14.98 o 
  -6   6  16        9.38       19.35     15.74 o 
  -5   6  16        0.09      -15.50     19.25 o 
  -4   6  16       12.99       28.55     16.00 o 
  -3   6  16       57.59       38.50     21.73 o 
  -2   6  16        1.34      -10.29     18.30 o 
  -1   6  16        9.22       -7.24     16.01 o 
   0   6  16        0.10       25.54     20.20 o 
 -13   0  17       68.41       49.17     20.96 o 
 -11   0  17        0.01      -15.25     15.25 o 
  -9   0  17        1.87       12.20     16.01 o 
  -3   0  17      328.33      293.10     28.59 o 
  -1   0  17        0.48       -4.95     12.96 o 
   1   0  17       18.79       23.25     15.25 o 
   3   0  17        3.40      -16.39     12.20 o 
   5   0  17       48.74       75.47     20.20 o 
   7   0  17      227.33      317.11     36.97 o 
 -13   1  17        4.41        0.80     11.99 o 
 -12   1  17       12.09       -1.90     11.94 o 
 -11   1  17        2.49        1.32     16.20 o 
 -10   1  17       47.72       56.56     15.25 o 
  -9   1  17        5.92       27.44     16.39 o 
  -8   1  17       36.70        6.86     15.25 o 
  -7   1  17       69.63       44.59     19.06 o 
  -6   1  17      249.63      256.89     32.02 o 
  -5   1  17        7.29       19.82     14.10 o 
  -4   1  17       31.18       41.16     15.63 o 
  -3   1  17      119.09      118.76     14.82 o 
  -2   1  17      380.39      356.00     22.63 o 
  -1   1  17        9.62        3.55      9.50 o 
   0   1  17       47.35       68.54     13.17 o 
   1   1  17       87.08       81.34     14.01 o 
   2   1  17       53.02       52.66     13.05 o 
   3   1  17       16.38        2.58      9.98 o 
   4   1  17        0.96       -0.67      9.96 o 
   5   1  17        0.73        5.32     10.50 o 
   6   1  17       62.27       53.05     28.20 o 
 -12   2  17       19.83       -3.81     17.15 o 
 -11   2  17        8.51       -5.34     17.15 o 
 -10   2  17        0.56       13.34     17.15 o 
  -9   2  17       77.96       67.08     23.25 o 
  -8   2  17       29.13       19.82     19.06 o 
  -7   2  17      118.68      113.96     26.68 o 
  -6   2  17       71.65       51.62     12.82 o 
  -5   2  17      219.21      207.50     24.97 o 
  -4   2  17       10.65       16.14     11.44 o 
  -3   2  17       36.48       36.59     17.15 o 
  -2   2  17       93.55      123.95     16.16 o 
  -1   2  17       80.35       77.79     13.56 o 
   0   2  17      386.20      427.64     26.28 o 
   1   2  17        5.08       25.55     12.20 o 
   2   2  17        1.98       -6.59     11.05 o 
   3   2  17        9.71       10.05     11.62 o 
   4   2  17        9.24       15.20     11.18 o 
   5   2  17      100.32      127.71     37.73 o 
   6   2  17        0.21       -2.30     12.77 o 
 -12   3  17       12.97       -4.95     16.77 o 
 -11   3  17       11.81        9.53     19.82 o 
 -10   3  17       36.21       29.35     21.34 o 
  -9   3  17        1.38       -6.86     17.91 o 
  -8   3  17       34.61       18.68     20.58 o 
  -7   3  17        0.45        2.21     11.26 o 
  -6   3  17      147.66      141.65     19.08 o 
  -5   3  17       40.60       37.89     13.19 o 
  -4   3  17        1.89       -0.43     11.16 o 
  -3   3  17       99.18       73.98     15.72 o 
  -2   3  17      143.98      134.39     18.15 o 
  -1   3  17      206.26      163.64     18.30 o 
   0   3  17       85.66       85.06     14.94 o 
   1   3  17       54.16       35.56     13.05 o 
   2   3  17        0.00       -8.22     10.23 o 
   3   3  17        5.89        0.94     10.64 o 
   4   3  17        4.28      -12.29      9.15 o 
   5   3  17        6.57       14.97     12.12 o 
 -10   4  17       20.94       25.92     23.63 o 
  -9   4  17        2.80       10.67     20.20 o 
  -8   4  17       41.98       51.17     15.15 o 
  -7   4  17       86.41      121.65     19.68 o 
  -6   4  17       49.55       60.53     16.10 o 
  -5   4  17        2.25        8.82     13.13 o 
  -4   4  17       71.26       96.02     17.67 o 
  -3   4  17       90.10      102.90     17.80 o 
  -2   4  17        9.39       -5.32     14.29 o 
  -1   4  17        3.17        1.14     16.77 o 
   0   4  17        7.81       21.73     19.44 o 
   1   4  17        1.81        0.33     11.18 o 
   2   4  17       18.05       21.31     13.02 o 
   3   4  17       57.87       58.22     15.46 o 
   4   4  17        1.36       10.71     11.78 o 
  -8   5  17        0.36      -15.44     12.53 o 
  -7   5  17       69.19       84.78     19.58 o 
  -6   5  17        5.46        2.80     14.38 o 
  -5   5  17        2.38       -2.72     14.10 o 
  -4   5  17       33.68        4.54     13.60 o 
  -3   5  17        0.45       -1.05     13.64 o 
  -2   5  17       11.82      -19.06     15.25 o 
  -1   5  17        2.64       -8.00     17.15 o 
   0   5  17       58.57       70.89     22.49 o 
   1   5  17        5.85        8.00     17.91 o 
   2   5  17       55.94       52.32     18.10 o 
 -12   0  18       42.98       19.44     19.44 o 
 -10   0  18       40.05       45.36     19.82 o 
  -4   0  18      245.77      199.72     24.77 o 
  -2   0  18       40.44       25.92     16.01 o 
   0   0  18      191.12      223.35     28.59 o 
   2   0  18       32.40       66.70     18.30 o 
   4   0  18        6.25       -3.43     14.10 o 
 -12   1  18        0.10       -7.24     17.53 o 
 -11   1  18        1.05       14.10     17.15 o 
 -10   1  18       40.94       44.21     20.58 o 
  -9   1  18       10.69        7.62     15.63 o 
  -8   1  18       68.03       82.71     23.25 o 
  -5   1  18      377.78      412.40     34.68 o 
  -4   1  18       21.29       19.44     15.25 o 
  -3   1  18       53.72       49.36     12.40 o 
  -2   1  18      189.89      165.92     17.07 o 
  -1   1  18       33.76       38.84     12.53 o 
   0   1  18       45.16       37.00     12.26 o 
   1   1  18      189.62      172.46     18.18 o 
   2   1  18        2.58       -0.33     13.72 o 
   3   1  18        0.51       -7.24     11.43 o 
   4   1  18        7.16       14.40     11.01 o 
   5   1  18       39.46       42.75     18.68 o 
 -11   2  18       14.77       34.68     20.96 o 
 -10   2  18       69.56       81.57     25.92 o 
  -9   2  18        0.48       27.06     19.82 o 
  -8   2  18       12.40      -10.67     15.63 o 
  -7   2  18        1.29       -0.38     16.39 o 
  -6   2  18       24.05        7.24     16.77 o 
  -5   2  18       29.09       13.34     14.86 o 
  -4   2  18       78.45       82.71     21.73 o 
  -3   2  18      225.86      166.94     25.54 o 
  -2   2  18       56.53       42.31     18.68 o 
  -1   2  18        6.97       15.63     14.29 o 
   0   2  18       50.31       42.88     12.94 o 
   1   2  18       31.78       34.39     16.58 o 
   2   2  18       12.07        3.05     11.05 o 
   3   2  18        2.71        9.87     10.79 o 
   4   2  18       12.62       26.52     12.93 o 
   5   2  18       13.83       23.14     12.70 o 
 -10   3  18       35.01       21.34     22.49 o 
  -9   3  18        0.41        1.91     18.68 o 
  -8   3  18       32.45       16.39     20.20 o 
  -7   3  18        2.38       -5.09     11.54 o 
  -6   3  18      202.76      219.68     40.97 o 
  -5   3  18       73.46       79.00     16.57 o 
  -4   3  18       85.36       48.68     37.16 o 
  -3   3  18        0.08      -11.05     13.72 o 
  -2   3  18       26.08       36.59     19.44 o 
  -1   3  18       87.87      104.43     23.63 o 
   0   3  18       98.72       96.75     16.29 o 
   1   3  18        6.86        6.10     11.39 o 
   2   3  18       21.19       38.11     13.48 o 
   3   3  18        0.00       26.69     14.01 o 
   4   3  18       48.99       36.14     15.25 o 
  -9   4  18        4.65        0.76     20.58 o 
  -8   4  18       48.89       46.97     16.65 o 
  -7   4  18       73.63       87.68     18.41 o 
  -6   4  18        4.73        9.18     13.71 o 
  -5   4  18       18.97       17.50     23.44 o 
  -4   4  18       43.80       66.03     23.44 o 
  -3   4  18        2.35       21.11     22.30 o 
  -2   4  18        1.33      -17.91     15.25 o 
  -1   4  18        0.01        2.29     18.30 o 
   0   4  18       51.43       38.11     20.58 o 
   1   4  18       21.77       23.15     13.40 o 
   2   4  18       21.41       20.44     12.97 o 
  -5   5  18        7.62        1.99     14.83 o 
  -4   5  18       23.32       37.99     29.16 o 
  -3   5  18        6.68        6.10     19.44 o 
  -2   5  18        0.04       26.30     20.96 o 
  -3   0  19       45.58       69.75     18.68 o 
  -1   0  19        3.11       -3.81     14.48 o 
   1   0  19       21.80       35.07     17.53 o 
   3   0  19        3.89      -12.58     12.20 o 
 -11   1  19        9.67       24.01     19.82 o 
 -10   1  19       39.09       83.09     23.63 o 
  -4   1  19        2.56       12.96     14.10 o 
  -3   1  19       49.07       50.31     19.44 o 
  -2   1  19       15.19       11.91     11.17 o 
  -1   1  19      134.00      127.02     23.44 o 
   0   1  19       38.33       60.98     14.29 o 
   1   1  19        9.47       27.84     12.26 o 
   2   1  19       63.68       75.99     15.63 o 
   3   1  19       19.17       13.06     11.82 o 
 -10   2  19       12.05       49.55     23.25 o 
  -9   2  19       26.29       30.87     21.34 o 
  -8   2  19       23.22       39.64     21.73 o 
  -5   2  19        0.40       -1.14     14.86 o 
  -4   2  19       21.33        7.62     15.25 o 
  -3   2  19       25.49       28.59     16.77 o 
  -2   2  19        0.31      -21.73     14.48 o 
  -1   2  19       27.16       23.15     15.06 o 
   0   2  19       12.38        5.15     11.05 o 
   1   2  19       41.13       43.10     13.44 o 
   2   2  19        7.05       18.63     12.12 o 
   3   2  19       18.72       15.50     12.66 o 
  -9   3  19      118.96      101.77     29.73 o 
  -8   3  19       59.44       66.32     25.92 o 
  -7   3  19       17.31       38.11     24.01 o 
  -6   3  19       55.70       84.19     17.30 o 
  -5   3  19        0.04       -1.52     16.01 o 
  -4   3  19        0.96       13.72     17.15 o 
  -3   3  19       28.63        3.81     17.15 o 
  -2   3  19        0.25       -9.15     14.10 o 
  -1   3  19        0.43      -14.86     15.25 o 
   0   3  19        1.87        8.57     11.97 o 
   1   3  19        2.08       14.73     12.51 o 
  -6   4  19       52.32       36.23     15.83 o 
  -5   4  19        8.13       -0.21     23.25 o 
  -4   4  19       69.80       92.64     18.50 o 
  -3   4  19        3.21       -7.24     14.86 o 
  -2   4  19        1.32      -22.87     15.25 o 
  -1   4  19       29.85       38.88     20.96 o 
  -2   0  20        0.29        5.34     15.63 o 
   0   0  20       10.45       15.25     17.15 o 
  -4   1  20        2.86        6.86     16.39 o 
  -3   1  20        0.05       -5.72     15.63 o 
  -2   1  20        0.10      -18.68     14.10 o 
  -1   1  20       52.84       46.31     13.48 o 
   0   1  20        2.84       -4.35     12.39 o 
   1   1  20       33.59       22.45     12.53 o 
  -5   2  20        0.18      -17.53     15.63 o 
  -4   2  20        0.43      -20.01     13.34 o 
  -3   2  20        5.05       -7.62     15.25 o 
  -2   2  20        7.44      -18.68     13.72 o 
  -1   2  20       27.87        0.76     15.63 o 
   0   2  20        1.37       12.89     12.39 o 
  -5   3  20        6.82       -6.48     15.25 o 
  -4   3  20        3.88       17.15     18.68 o 
  -3   3  20       15.40       -9.53     16.77 o 
  -2   3  20       13.12        9.15     19.06 o 
  -3   1  21       47.73       39.64     18.68 o 
                                                 
